# Supplementary material for: Identifying rheological regimes within pyroclastic density currents
Source: Nat Commun. 2024 May 23;15:4401. doi: 10.1038/s41467-024-48612-7 (PMC11116420; doi:10.1038/s41467-024-48612-7)
Supplement: Supplementary file 4 — Supplementary Data 1 [file 41467_2024_48612_MOESM4_ESM.xlsx]

## Sheet: 63ums
Pressure	Volumetric Flow Rate
[Pa]	[l/min]
71.856	0.15666
62.746	0.18401
57.88	0.16748
61.4	0.18165
66.87	0.19821
78.758	0.21448
81.312	0.22895
91.393	0.24063
95.762	0.25237
98.442	0.26548
107.04	0.27701
112.22	0.29022
117.09	0.30048
124.86	0.31563
131.16	0.32538
135.99	0.34184
145.05	0.35387
146.55	0.36499
153.86	0.37659
160.05	0.39042
166.51	0.40152
170.42	0.4173
178.28	0.42951
179.22	0.43993
184.24	0.45394
192.35	0.46442
193.19	0.47879
197.41	0.49206
197.84	0.50725
199.91	0.51435
200.67	0.53124
202.06	0.54194
207.09	0.55616
208.68	0.56754
207.15	0.57892
210.02	0.59263
211.11	0.60224
208.59	0.61551
211.05	0.62256
212.16	0.64106
211.76	0.64671
210.94	0.66362
208.96	0.67508
209.34	0.68845
209.57	0.70144
205.31	0.71362
201.95	0.72565
204.41	0.73465
206.51	0.75085
206.97	0.76034
206.72	0.7754
207.23	0.78613
205.14	0.79644
204.67	0.80732
205.61	0.82309
204.76	0.83652
203.38	0.84696
204.77	0.86071
208.85	0.87098
209.2	0.88653
205.53	0.89595
209.04	0.91315
209.96	0.92233
208.38	0.93441
210.19	0.9445
208.04	0.95961
213.46	0.96995
213.52	0.98476
212.42	0.99807
216.6	1.0082
215.1	1.0227
218.93	1.035
216.83	1.0503
217.94	1.0587
214.69	1.0727
219.34	1.0811
217.58	1.0969
219.18	1.1059
217.49	1.1196
224.32	1.133
220.87	1.1432
221.48	1.1564
224.52	1.1658
224.57	1.1838
225.31	1.1922
222.64	1.2063
223.79	1.2172
223.34	1.2313
224.95	1.2426
226.23	1.2568
225.88	1.2686
225.88	1.2778
226.13	1.2921
227.64	1.3056
227.12	1.3197
224.52	1.3309
226.72	1.3425
226.83	1.3512
228.7	1.3651
228.53	1.3752
227.9	1.39
228.62	1.4037
228.27	1.4137
228.03	1.4261
227.63	1.4385
227.33	1.4521
228.12	1.4632
227.12	1.4759
226.18	1.4836
227.79	1.5016
230.4	1.508
229.3	1.5254
226.17	1.5383
230.81	1.5482
228.08	1.5627
232.88	1.5739
229.3	1.5883
232.62	1.6003
233.09	1.612
232.31	1.6206
232.99	1.6334
230.5	1.6465
231.54	1.6621
230.9	1.6741
230.9	1.6845
235.37	1.6979
233.59	1.7066
230.03	1.7208
230.99	1.7325
234	1.7458
231.3	1.7565
230.95	1.7681
230.77	1.7781
230.42	1.7929
231.52	1.8083
229.64	1.818
232.23	1.8327
232.84	1.8436
233.83	1.8578
233.27	1.8692
234.47	1.8841
234.5	1.892
235.01	1.9047
234.64	1.9153
234.31	1.929
236.31	1.9413
233.81	1.9546
237.29	1.9681
234.46	1.9781
234.01	1.9936
234.26	2.0038
233.67	2.0175
234.69	2.0275
234.29	2.0426
234.48	2.0508
234.56	2.0684
236.01	2.0765
238.12	2.0936
232.41	2.1054
233.65	2.1142
234.14	2.1275
232.21	2.1384
232.93	2.1544
231.78	2.1597
233.05	2.1759
234.75	2.1847
233.6	2.2002
233.4	2.2109
235.2	2.2238
237.45	2.2389
232.87	2.2466
236.67	2.2614
235.8	2.2741
238.72	2.2881
234.12	2.2986
237.31	2.3097
234.92	2.3182
236.44	2.3353
236.66	2.3437
234.4	2.3584
236.19	2.372
237.12	2.3826
234.11	2.3967
236.61	2.4071
236.36	2.4213
236.98	2.43
238.83	2.4458
238.06	2.4536
235	2.4678
236.91	2.4794
237.08	2.4919
237.68	2.505
238.45	2.514
238.15	2.5285
241.09	2.541
237.04	2.5528
235.91	2.563
239.65	2.5769
237.95	2.5888
239.39	2.6014
237.39	2.6145
237.66	2.6277
237.15	2.6403
235.36	2.6494
239.55	2.6622
236.02	2.6711
237.46	2.6881
236.19	2.6997
231.52	2.7125
237.97	2.725
236.55	2.7378
236.2	2.7494
235.16	2.7608
235.64	2.7717
234.55	2.7832
237.78	2.7961
236.05	2.8071
238.28	2.821
235.82	2.8322
238.63	2.8452
237.2	2.8581
237.19	2.868
238.5	2.884
237.59	2.8936
236.61	2.9073
238.24	2.917
235.82	2.931
238.23	2.9414
237.74	2.9557
239.66	2.9679
237.53	2.9772
239.8	2.9907
235.71	2.998
239.67	3.0132
238.73	3.0246
237.49	3.0394
237.03	3.0467
236.51	3.0595
239.56	3.0736
241.03	3.0866
238.96	3.1009
240	3.1098
240.1	3.1256
238.96	3.1313
239.72	3.1465
238.65	3.1554
238.08	3.1715
238.71	3.1835
236.57	3.1964
241.46	3.2097
241.74	3.2242
240.42	3.2367
240.76	3.2484
238.3	3.2617
243.43	3.2721
242.14	3.2858
241.09	3.2968
241.06	3.3132
244.96	3.3198
242.96	3.3332
240	3.3461
241.72	3.3557
244.21	3.3718
242.65	3.3819
239.56	3.3946
241.46	3.4079
243.02	3.4196
240.46	3.4302
241.82	3.4435
240.46	3.4537
239.12	3.4698
240.29	3.4812
240.06	3.4936
239.27	3.506
239.54	3.5175
242.57	3.5301
238.86	3.5418
241.64	3.5545
240.19	3.5613
240.33	3.5796
240.31	3.5878
241.54	3.6
238.79	3.6145
240.63	3.6247
240.52	3.6385
238.79	3.6487
241.61	3.6616
237.19	3.6691
242.82	3.6854
243.11	3.696
239.69	3.711
240.15	3.7226
238.36	3.7348
240.96	3.7472
240.24	3.7584
240.71	3.7729
241.41	3.7816
239.98	3.7949
237.4	3.805
239.97	3.8177
239.55	3.8313
242.51	3.8443
239.81	3.8556
238.87	3.8673
239.92	3.88
238.18	3.8904
239.2	3.9034
239.68	3.9165
241.82	3.9312
241.5	3.9408
240.07	3.9526
243.29	3.9652
241.64	3.9802
241.44	3.9892
241.87	4.006
243.63	4.0145
242.91	4.026
242.27	4.041
242.55	4.0529
241.65	4.064
244.13	4.0801
238.76	4.0885
240.93	4.0992
241.72	4.1133
242.45	4.1248
237.13	4.1344
240.16	4.1511
238.73	4.1607
241.78	4.1755
242.25	4.183
241.01	4.1966
240.95	4.2077
241.87	4.2216
239.19	4.2333
237.96	4.2443
240.26	4.2588
240.49	4.2693
240.28	4.2843
241.55	4.2941
239.87	4.3086
243.08	4.3171
238.41	4.3339
238.77	4.3491
239.15	4.3556
235.64	4.3681
238.74	4.3801
236.21	4.3956
240.71	4.4045
237.91	4.4209
234.32	4.4305
241.2	4.4436
240.8	4.4546
241.59	4.4675
243.12	4.479
241.23	4.4939
242.17	4.5045
243.53	4.5175
239.29	4.5294
239.43	4.5413
243.05	4.5558
242.02	4.5642
242.57	4.5773
239.78	4.5889
240.58	4.6012
243.09	4.6123
242.95	4.6266
239.12	4.6371
239.47	4.6487
239.02	4.6616
241.39	4.6727
243.86	4.6838
241.02	4.6955
239.77	4.7096
239.29	4.7175
241.94	4.7326
239.49	4.7456
241.8	4.7556
241.36	4.7701
239.73	4.7811
242.06	4.7937
239.93	4.8057
241.93	4.8186
241.49	4.8326
239.79	4.8415
239.71	4.8518
235.42	4.8652
237.13	4.8807
241.36	4.8902
242.02	4.9032
239.31	4.9165
242.98	4.929
242.62	4.9402
242.11	4.9562
240.29	4.9608
240.84	4.9721
240.3	4.9857
241.1	4.9997
239.12	5.012
240.97	5.0244
239.1	5.0365

## Sheet: 125ums
Pressure	Volumetric Flow Rate
[Pa]	[l/min]
22.648	0.12864
20.529	0.18585
22.747	0.18834
27.83	0.21936
29.138	0.24787
35.238	0.27405
32.824	0.30105
38.639	0.3265
40.89	0.35295
44.43	0.3782
47.728	0.40473
50.242	0.43159
52.443	0.45551
54.896	0.48637
60.152	0.51044
59.645	0.53669
65.069	0.56487
68.815	0.5874
66.967	0.60993
69.918	0.63517
73.588	0.65952
76.027	0.68373
77.574	0.71117
81.612	0.73223
82.298	0.7587
88.129	0.78356
86.83	0.8072
93.939	0.8356
93.813	0.8607
95.465	0.88696
98.61	0.9125
100.02	0.93486
102.46	0.9606
107.6	0.98648
109.55	1.0105
113.42	1.0388
116.32	1.0622
117.93	1.0874
117.68	1.1104
118.63	1.1358
123.57	1.1597
123.23	1.1862
126.01	1.211
127.33	1.2366
129.76	1.2633
128.05	1.2883
133.74	1.3128
134.13	1.3375
137.93	1.3575
137.58	1.3851
139.91	1.4109
139.32	1.4359
144.86	1.4579
144.93	1.4817
147.7	1.508
148.51	1.5378
152.17	1.5605
150.74	1.585
152.49	1.6113
157.02	1.6324
157.65	1.6627
162.29	1.681
161.1	1.7055
161	1.7317
163.68	1.7583
165.28	1.7812
166.77	1.8088
167.81	1.833
168.1	1.8603
171.01	1.8849
173.17	1.91
174.31	1.936
174.76	1.9601
180.04	1.9865
178.94	2.0099
179.22	2.0346
180.38	2.0581
187.86	2.0845
185.45	2.1065
188.5	2.1333
185.03	2.158
187.41	2.1834
191.55	2.208
192.3	2.2343
194.31	2.2578
195.27	2.2841
200.05	2.3073
198.14	2.3305
197.75	2.3567
198.91	2.3829
200.12	2.4039
203.5	2.4301
203.1	2.4552
204.51	2.48
206.57	2.5042
210.02	2.5288
208.83	2.5572
212.13	2.5781
210.55	2.6037
210.79	2.6285
215.42	2.6529
216.88	2.6781
215.56	2.7057
218.17	2.7293
221.46	2.755
221.13	2.7786
220.31	2.803
224.31	2.8283
224.98	2.852
221.78	2.8757
222.96	2.9023
223.15	2.9257
223.86	2.9501
228.31	2.9731
230.02	2.9945
228.73	3.0205
230.6	3.0454
234.13	3.0702
230.58	3.0973
233.85	3.1212
232.85	3.1464
233.26	3.1699
236.36	3.1952
237.9	3.2216
236.11	3.249
237.46	3.2731
238.54	3.2968
240.05	3.3216
241.94	3.3473
241.72	3.3725
244.07	3.3975
245.7	3.4202
241.88	3.4485
247.1	3.4718
245.1	3.4964
248.49	3.5208
247.85	3.5451
248.04	3.5675
250.03	3.5913
247.92	3.6168
250.24	3.6441
252.38	3.6652
249.37	3.6914
252.63	3.7178
252.66	3.74
252.28	3.7657
256.65	3.794
255.57	3.8136
255.13	3.8407
253.1	3.8648
258.98	3.885
260.06	3.9136
256.16	3.9413
261.26	3.9653
257.88	3.9901
260.48	4.016
261.26	4.0418
261.79	4.0654
261.74	4.0903
260.62	4.1136
259.62	4.1377
261.2	4.1612
259.26	4.1838
262.43	4.2109
260.96	4.2361
261.4	4.2608
263.66	4.2842
263.84	4.3137
266.19	4.3365
264.19	4.3619
263.56	4.3871
268.71	4.4107
267.38	4.4322
264.22	4.4621
262.47	4.4913
267.18	4.5099
269.32	4.5322
267.35	4.5588
267.29	4.5847
268.15	4.609
266.11	4.6347
268.8	4.6579
268.92	4.6827
268.19	4.7039
270.03	4.731
269.11	4.7516
270.38	4.7803
270.13	4.8028
270.45	4.8325
270.47	4.8531
271.61	4.877
272.04	4.9069
270.28	4.9324
271.73	4.9551
269.95	4.9779
269.07	5.0022
272.62	5.024
274.01	5.0476
268.47	5.0753
271.44	5.0979
270.8	5.1226
271.49	5.1505
270.9	5.175
273.24	5.1995
271.78	5.2259
271.67	5.2475
271.45	5.2741
271.25	5.3061
267.71	5.3228
270.91	5.3495
271.91	5.3737
272.55	5.3975
271.89	5.4229
273.02	5.4467
274.31	5.4763
271.62	5.4992
274.99	5.524
274.44	5.5463
275.2	5.5691
273.12	5.5925
274.96	5.6209
273.66	5.645
277.62	5.6676
277.34	5.6958
274.5	5.7155
274.4	5.7407
276.43	5.7681
275.83	5.792
276.13	5.8208
276.21	5.8471
279.01	5.8692
277.03	5.8942
278.02	5.9208
278.84	5.9454
278.5	5.9692
279.63	5.9931
279.14	6.0208
278.23	6.0438
278.65	6.0662
275.86	6.0913
278.86	6.12
281.48	6.1438
281.44	6.1679
282.3	6.1917
281.05	6.2137
281.6	6.2365
281.41	6.2595
281.93	6.2847
278.91	6.314
279.96	6.336
283.41	6.3605
284.76	6.3879
281.34	6.4071
286.83	6.4438
283.56	6.4604
281.44	6.4827
281.79	6.5066
284.2	6.532
285.67	6.5568
284.73	6.583
283.21	6.6074
284.35	6.6335
284.73	6.6565
284.17	6.6833
285.83	6.7146
284.25	6.7337
286.12	6.7582
285.91	6.7798
286.27	6.8016
287.01	6.828
284.2	6.8529
287.45	6.8767
285.96	6.9023
288.47	6.9245
288.78	6.9479
285.29	6.9742
288.07	7.001
286.14	7.0282
290.41	7.0513
288.19	7.0816
289.16	7.1008
288.47	7.1246
287.42	7.149
292.29	7.172
286.56	7.1958
291.96	7.2203
288.86	7.2418
290.77	7.2693
290.55	7.2894
292.34	7.3161
294.25	7.3452
294.78	7.3679
293.71	7.3926
292.75	7.4204
293.14	7.4405
292.59	7.468
293.19	7.4906
292.77	7.5164
291.82	7.544
293.31	7.5665
292.61	7.592
294.83	7.6127
292.86	7.6398
293.99	7.6672
293.29	7.6921
292.55	7.714
293.31	7.7382
293.96	7.7627
297.41	7.7888
296.29	7.8186
296.99	7.8348
290.03	7.8667
295.2	7.8899
294.97	7.9146
293.24	7.9411
288.95	7.963
291.46	7.9861
293.33	8.009
297.6	8.0362
298.17	8.0615
295.6	8.0879
293.58	8.1101
296.3	8.1349
296.23	8.1556
293.28	8.1813
296.16	8.2078
297.92	8.2325
298.07	8.2627
297.73	8.2813
292.13	8.3056
291.83	8.332
298.46	8.3556
296.2	8.3834
296.9	8.4071
297.32	8.4292
296.23	8.4506
298.5	8.4777
301.31	8.5041
298.48	8.529
297.36	8.5524
299.98	8.5797
292.91	8.6032
294.5	8.6286
295.73	8.6531
299.43	8.6813
300.66	8.711
299.61	8.7257
296.4	8.7516
297.13	8.7748
294.31	8.799
296.96	8.8229
295.37	8.8457
298.11	8.8715
301.1	8.9009
297.14	8.9279
295.8	8.9472
297.05	8.9738
297	8.9962
297.36	9.0175
294.06	9.0472
296.35	9.0712
295.83	9.0954
298.69	9.1218
298.34	9.1441
296.29	9.1688
298.31	9.1972
295.31	9.2225
295.78	9.2486
299.48	9.2733
294.19	9.2985
296.27	9.3224
296.61	9.3436
298.07	9.3662
296.86	9.3918
297.29	9.4142
298.64	9.4433
296.62	9.469
297.79	9.4928
304.59	9.5175
300.34	9.5394
301.95	9.5648
302.71	9.595
297.8	9.6137
297.43	9.639
300.67	9.6635
301.19	9.6857
297.5	9.7136
303.63	9.7407
298.27	9.765
295.72	9.7878
299.83	9.817
301.69	9.8391
301.54	9.8648
299.52	9.891
299.31	9.9132
300.96	9.9322
301.45	9.9585
299.52	9.9817
300.75	10.013
301.06	10.036

## Sheet: 250ums
Pressure	Volumetric Flow Rate
[Pa]	[l/min]
35.111	1.5583
34.516	1.614
38.246	1.7131
39.968	1.7776
41.04	1.8574
45.355	1.9279
44.247	1.9983
46.293	2.0668
45.767	2.1434
47.613	2.1912
47.697	2.2877
50.818	2.3466
52.252	2.4229
55.174	2.4935
52.969	2.5643
56.187	2.6434
59.694	2.7108
62.557	2.7917
61.592	2.8287
64.11	2.9263
63.786	2.988
66.902	3.0708
65.47	3.1285
65.59	3.2194
70.354	3.28
70.804	3.3432
74.211	3.4392
74.57	3.4854
72.042	3.5657
77.545	3.6257
77.368	3.7173
79.92	3.7845
83.302	3.8551
84.997	3.9383
81.966	4.002
86.636	4.0707
84.28	4.1497
89.332	4.2198
84.268	4.272
93.384	4.3775
88.348	4.4366
91.929	4.5021
92.98	4.5632
96.152	4.6625
97.925	4.7026
99.314	4.8052
99.768	4.8594
99.361	4.9391
104.38	4.9995
104.29	5.088
99.55	5.1443
109.52	5.2391
107.36	5.3186
106.75	5.385
104.48	5.4624
104.6	5.5196
105.36	5.5899
112.53	5.6891
106.72	5.7338
111.1	5.8185
108.5	5.8929
111.73	5.9631
113.04	6.0505
115.33	6.1002
115.9	6.1916
116.32	6.2477
115.21	6.2951
117.74	6.3941
120.39	6.443
122.74	6.53
119.57	6.5839
121.65	6.6582
124.08	6.7407
128.65	6.8199
120.98	6.8922
125.85	6.9738
124.7	7.0246
126.56	7.1049
133.79	7.1802
129.82	7.2342
129	7.329
131.36	7.3872
125.95	7.4431
134.98	7.5395
133.23	7.5983
138.08	7.676
133.52	7.75
137.63	7.8301
139.12	7.8815
141.39	7.9744
142.95	8.033
134.94	8.0908
144	8.1945
141.29	8.2476
146.03	8.3201
146.23	8.4088
146.34	8.4813
139.75	8.5263
148.49	8.6178
151.81	8.6954
149.08	8.768
149.08	8.8369
147.31	8.9308
148.43	8.9697
150.94	9.0654
154.19	9.1226
151.62	9.1862
152.62	9.2475
150.86	9.3166
152.71	9.3955
154.53	9.4649
154.08	9.5558
156.12	9.6512
155.82	9.6892
162.49	9.7624
157.78	9.8449
162.43	9.9278
161.57	10.016
163.98	10.058
166.79	10.161
159.95	10.196
162.54	10.291
165.68	10.365
166.27	10.454
162.32	10.506
164.92	10.556
166.55	10.66
166.76	10.715
166.43	10.812
169.04	10.861
166.92	10.946
170	11.013
163.51	11.075
172.83	11.154
165.35	11.216
167.11	11.286
170.77	11.373
170.69	11.444
164.61	11.497
169.92	11.588
172.06	11.651
175.48	11.748
176.12	11.801
180.53	11.909
179.42	11.951
177.66	12.021
183.94	12.093
176.74	12.126
179.65	12.219
175.57	12.253
179.99	12.349
185.52	12.419
181.53	12.483
188.78	12.582
190.87	12.655
192.15	12.733
193.21	12.786
190.89	12.873
185.98	12.94
190.26	13.01
190.57	13.099
184.61	13.135
193.81	13.258
188.03	13.286
190.13	13.356
188.51	13.456
193.9	13.5
192.53	13.596
194.61	13.654
193.38	13.708
194.6	13.8
193.37	13.853
196.87	13.929
196.4	13.997
196.7	14.088
190.75	14.119
198.65	14.253
197.07	14.267
194.15	14.353
199.42	14.427
191.86	14.5
197.63	14.569
194.33	14.643
193.38	14.715
198.8	14.808
199.58	14.857
202.3	14.929
199.83	15.01
201.09	15.071
198.49	15.134
198.85	15.188
198.15	15.274
200.86	15.345
197.83	15.392
208.56	15.507
201.84	15.543
200.61	15.658
201.07	15.708
209.47	15.82
201.23	15.851
204.2	15.934
205.33	16.006
201.07	16.058
204.94	16.161
201.71	16.197
208.02	16.297
199.59	16.346
213.33	16.454
208.44	16.509
209.82	16.575
195.82	16.626
214.46	16.706
210.04	16.789
206.88	16.852
206.16	16.926
204.55	17.002
210.31	17.07
202.67	17.13
202.17	17.213
205.69	17.296
201.61	17.355
214.37	17.453
204.44	17.504
214.14	17.6
208.63	17.689
214.59	17.748
207.82	17.802
212.67	17.883
212.79	17.949
212.84	18.015
215.28	18.062
213.37	18.14
214.15	18.201
209.64	18.243
218.16	18.352
213.85	18.434
211.81	18.49
214.23	18.572
211.67	18.64
217.08	18.715
216.15	18.79
217.51	18.853
213.85	18.934
220.06	18.983
212.81	19.082
208.09	19.11
218.76	19.238
220.29	19.291
217.54	19.355
214.04	19.427
217.82	19.522
210.62	19.571
207.06	19.623
220.14	19.72
216.54	19.769
212.38	19.859
209.52	19.915
211.3	19.999
215.5	20.054
220	20.155
213.85	20.202
218.38	20.284
222.79	20.367
211.92	20.39
220.25	20.507
220.77	20.542
217.8	20.646
213.55	20.7
218.08	20.781
224.44	20.854
220.64	20.928
211.93	20.968
224.42	21.063
223.71	21.124
224.59	21.217
214.42	21.276
219.69	21.336
217.48	21.424
214.75	21.498
224.3	21.581
214.59	21.617
227.47	21.729
215.93	21.782
218.94	21.843
230.67	21.954
215.51	21.982
214.61	22.054
211.7	22.144
221.69	22.239
215.71	22.29
223.03	22.329
220.35	22.426
216.92	22.488
230.13	22.58
209.75	22.628
222.55	22.733
218.88	22.765
226.02	22.851
225.07	22.913
220.78	22.988
223.52	23.073
219.59	23.149
224.04	23.192
224.39	23.285
230	23.348
221.37	23.413
217.16	23.511
220.61	23.586
218.11	23.623
221.65	23.718
217.65	23.782
222.69	23.851
219.9	23.898
237.57	24.003
219.23	24.024
229.82	24.13
228.4	24.212
220.73	24.289
227.56	24.363
221.08	24.423
223.04	24.499
218.32	24.58
222.2	24.621
219.98	24.702
223.13	24.782
220.82	24.828
216.9	24.952
220.33	24.992
220.21	25.082
226.94	25.143
226.42	25.227
234.56	25.316
214.38	25.383
219.17	25.429
217.94	25.509
227.14	25.598
231.36	25.665
219.34	25.732
234.79	25.784
219.51	25.877
227.79	25.92
230.81	26.008
227.25	26.064
221.36	26.138
234.35	26.219
227.64	26.32
225.47	26.369
219.76	26.42
225.29	26.523
207.75	26.572
228.66	26.65
228	26.716
217.19	26.785
224.67	26.864
211.54	26.904
222.61	26.979
218.83	27.071
221.51	27.126
217.75	27.246
221.28	27.282
224.83	27.374
221.06	27.441
215.27	27.505
221.12	27.589
215.81	27.665
225.28	27.736
229.37	27.797
218.91	27.878
225.8	27.959
225.92	28.047
220.37	28.097
231.06	28.178
227.84	28.215
220.2	28.314
223.99	28.377
226.59	28.471
215.15	28.52
235.05	28.611
215.78	28.675
225.22	28.728
229.29	28.816
207.09	28.857
226.66	28.984
223.4	29.014
220.07	29.101
224.15	29.157
225.14	29.242
225.72	29.326
212.55	29.397
215.66	29.442
221.08	29.508
222.85	29.628
212.98	29.669
223.2	29.772
214.14	29.796
222.08	29.877
226.8	29.927
220.13	29.984
222.65	30.111
231.74	30.171

## Sheet: 500ums
Pressure	Volumetric Flow Rate
[Pa]	[l/min]
10.551	1.5617
11.764	1.7591
12.426	1.967
14.423	2.1752
15.32	2.349
17.109	2.5603
19.754	2.7569
23.272	2.9601
21.732	3.1393
23.529	3.3401
25.354	3.5379
28.053	3.7503
29.56	3.9386
30.974	4.1378
32.913	4.3459
34.044	4.5421
35.068	4.7321
38.465	4.9362
36.158	5.1335
38.477	5.3228
38.66	5.5275
42.334	5.7304
41.857	5.9449
42.307	6.1271
44.393	6.3223
45.49	6.5104
46.669	6.7215
48.97	6.9097
52.242	7.1178
54.268	7.3211
58.514	7.5217
61.054	7.7028
60.536	7.907
61.289	8.108
62.51	8.2976
63.406	8.4935
66.803	8.6955
69.067	8.9167
65.306	9.0851
63.416	9.2858
65.054	9.486
71.976	9.7026
73.843	9.8938
74.636	10.099
79.8	10.308
80.044	10.504
79.527	10.699
81.877	10.903
81.053	11.107
83.212	11.292
87.336	11.488
90.616	11.692
92.957	11.901
91.164	12.073
92.756	12.259
94.79	12.452
96.836	12.672
98.095	12.86
99.336	13.062
102.41	13.269
105.94	13.471
105.39	13.646
107.16	13.839
108.14	14.037
113.21	14.252
113.5	14.426
112.44	14.626
114.13	14.829
116.55	15.025
117.66	15.194
118.6	15.403
121.07	15.61
121.95	15.819
122.22	16.004
124.65	16.208
127.11	16.406
126.84	16.605
131.7	16.784
132.26	16.985
134	17.188
138.61	17.394
134.31	17.596
137.78	17.813
141.19	18
142.63	18.167
142.85	18.347
145.74	18.558
145.91	18.755
146.28	18.961
146.6	19.143
154.48	19.365
155.17	19.553
153.62	19.747
152.78	19.927
155.27	20.127
157.83	20.327
152.74	20.529
155.07	20.714
157.46	20.912
161.38	21.107
161.76	21.311
166.8	21.501
166.11	21.707
171.63	21.914
167.67	22.095
175.36	22.3
178.39	22.497
177.24	22.695
174.02	22.893
179.2	23.079
178.21	23.283
179.34	23.486
182.09	23.675
179.97	23.865
183.28	24.051
180.91	24.268
186.87	24.462
181.78	24.659
185.79	24.867
187.94	25.068
186.61	25.261
190.19	25.458
189.02	25.655
191.39	25.86
190.32	26.042
189.65	26.249
189.28	26.453
186.94	26.645
184.98	26.824
188.01	27.016
189.62	27.231
190.63	27.43
190.42	27.635
190.64	27.835
190.05	28.04
187.52	28.224
192.07	28.425
186.45	28.623
187.78	28.832
188.7	29.004
194.12	29.211
195.73	29.423
188.52	29.623
195.85	29.792
197.11	29.972
195.79	30.184
197.86	30.391
200.21	30.576
198.64	30.777
201.21	30.984
198.69	31.186
198.25	31.379
197.36	31.559
196.34	31.763
198.27	31.962
198.39	32.149
202.69	32.36
195.53	32.552
202.55	32.744
204.55	32.934
201.61	33.14
207.06	33.345
202.71	33.53
204.94	33.727
210.57	33.927
205.88	34.115
202.91	34.314
202.97	34.508
200.86	34.686
199.07	34.889
201.65	35.082
203.23	35.274
203.99	35.478
209.47	35.639
207.75	35.842
210.42	36.05
212.04	36.238
212.64	36.442
211.1	36.637
213.31	36.839
214.4	37.024
207.96	37.222
206.54	37.422
222	37.618
207.63	37.808
212.81	38.008
211.68	38.198
218.55	38.405
218.45	38.591
215.95	38.787
217.81	38.993
221.13	39.205
206.55	39.405
224.03	39.608
214.13	39.808
213.98	40.02
216.42	40.213
212.74	40.418
219.67	40.619
217.05	40.823
222.42	41.042
223.6	41.25
220.04	41.427
225.63	41.57
218.33	41.764
221.73	41.98
215.88	42.187
222.97	42.38
226.93	42.575
216.29	42.785
219.77	42.972
213.62	43.161
225.25	43.372
225.3	43.568
221.23	43.766
220.1	43.954
231.94	44.155
230.53	44.347
226.5	44.533
229.16	44.723
222.45	44.932
222.72	45.137
219.53	45.329
220.67	45.535
215.69	45.729
212.78	45.936
213.46	46.107
225.59	46.303
224.42	46.497
227.86	46.701
226.52	46.905
234.11	47.103
223.54	47.294
222.09	47.468
217.84	47.655
228.68	47.876
227.54	48.066
207.78	48.274
224.15	48.474
215.16	48.658
220.48	48.852
225.93	49.051
237.55	49.255
232.49	49.458
235.67	49.649
242.18	49.866
231.66	50.054
227.04	50.239
229.43	50.429
238.87	50.621
238.23	50.826
240.68	51.019
228.22	51.227
223.73	51.433
217.59	51.626
220.23	51.823
226.13	51.991
223.24	52.206
225.41	52.396
218.46	52.593
236.39	52.826
222.89	53.03
237.35	53.227
219.03	53.382
229	53.551
238.85	53.794
215.53	53.992
226.79	54.191
234.08	54.408
223.97	54.589
239.45	54.803
214.75	54.977
211.97	55.185
228.65	55.37
227.86	55.575
239.54	55.79
228.41	55.976
228.6	56.176
230.71	56.358
228.87	56.563
232.71	56.764
228.94	56.957
219.22	57.164
227.19	57.366
221.26	57.554
213.12	57.746
222.4	57.943
227.85	58.124
228.49	58.319
221.1	58.521
213.39	58.729
217.81	58.925
227.08	59.113
219.75	59.298
225.96	59.472
211.54	59.7
231.38	59.881
213.28	60.103
223.09	60.29
228.82	60.493
218.55	60.692
225.68	60.869
216.99	61.064
221.72	61.244
220.29	61.458
218.45	61.672
214.64	61.86
221.51	62.042
216.59	62.249
223.06	62.44
225.82	62.633
197.8	62.846
210.8	63.043
208.75	63.255
223.06	63.47
221.96	63.654
208.24	63.829
233.02	64.033
218.33	64.234
223.5	64.449
238.52	64.648
229.11	64.857
217.24	65.012
212.66	65.159
218.53	65.356
227.06	65.577
218.22	65.783
215.26	65.995
213.88	66.181
215.48	66.397
206.54	66.581
206.59	66.76
234.75	66.991
225.14	67.172
206.47	67.382
225.48	67.586
212.25	67.774
209.08	67.946
196.03	68.133
220.29	68.342
213.82	68.561
220.81	68.75
235.1	68.954
223.06	69.159
194.41	69.332
211.54	69.524
215.53	69.743
210.63	69.929
222.19	70.126
218.29	70.327
193.87	70.509
203.37	70.724
223.55	70.905
202.28	71.08
237.98	71.274
236.85	71.482
202.84	71.684
195.08	71.866
214.98	72.097
194.94	72.27
170.36	72.459
203.43	72.658
213.22	72.844
207.62	73.039
201.68	73.242
205.36	73.453
220.62	73.629
249.6	73.832
217.96	74.008
215.71	74.206
220.1	74.427
207.31	74.647
211.88	74.815
195.52	75.008
197.33	75.208
215.8	75.399
209.79	75.576
210.43	75.805
195.43	75.994
204.28	76.208
210.43	76.4
230.64	76.59
192.5	76.767
230.92	76.941
209.71	77.137
243.02	77.33
215.69	77.567
232.7	77.732
211.75	77.933
200.44	78.155
183.78	78.352
217.31	78.516
203.93	78.751
218.84	78.95
188.37	79.121
234.09	79.335
209.09	79.54
201.65	79.711
207.96	79.901
201.09	80
