# Supplementary material for: Identifying rheological regimes within pyroclastic density currents
Source: Nat Commun. 2024 May 23;15:4401. doi: 10.1038/s41467-024-48612-7 (PMC11116420; doi:10.1038/s41467-024-48612-7)
Supplement: Supplementary file 5 — Supplementary Data 2 [file 41467_2024_48612_MOESM5_ESM.xlsx]

## Sheet: 500ums
0L/min							15L/min							30L/min							45L/min							50L/min							55L/min							60L/min
Shear Stress	Volumetric Flow Rate	Torque	Viscosity	Shear Rate	Rotational Speed		Shear Stress	Volumetric Flow Rate	Torque	Viscosity	Shear Rate	Rotational Speed		Shear Stress	Volumetric Flow Rate	Torque	Viscosity	Shear Rate	Rotational Speed		Shear Stress	Volumetric Flow Rate	Torque	Viscosity	Shear Rate	Rotational Speed		Shear Stress	Volumetric Flow Rate	Torque	Viscosity	Shear Rate	Rotational Speed		Shear Stress	Volumetric Flow Rate	Torque	Viscosity	Shear Rate	Rotational Speed		Shear Stress	Volumetric Flow Rate	Torque	Viscosity	Shear Rate	Rotational Speed
	Constant component		Constant component	Constant component	Constant component			Constant component		Constant component	Constant component	Constant component			Constant component		Constant component	Constant component	Constant component			Constant component		Constant component	Constant component	Constant component			Constant component		Constant component	Constant component	Constant component			Constant component		Constant component	Constant component	Constant component			Constant component		Constant component	Constant component	Constant component
[Pa]	[l/min]	[mN·m]	[mPa·s]	[1/s]	[1/min]		[Pa]	[l/min]	[mN·m]	[mPa·s]	[1/s]	[1/min]		[Pa]	[l/min]	[mN·m]	[mPa·s]	[1/s]	[1/min]		[Pa]	[l/min]	[mN·m]	[mPa·s]	[1/s]	[1/min]		[Pa]	[l/min]	[mN·m]	[mPa·s]	[1/s]	[1/min]		[Pa]	[l/min]	[mN·m]	[mPa·s]	[1/s]	[1/min]		[Pa]	[l/min]	[mN·m]	[mPa·s]	[1/s]	[1/min]
2681.8	0.021031	97.371	26007000	0.103	0.37745		147.4	15.13	5.3521	1429500	0.103	0.37745		4.3267	30.15	0.1571	41961	0.103	0.37742		0.40719	45.149	0.014784	3949.5	0.103	0.37737		0.16303	50.149	0.0059194	1439.7	0.113	0.41448		0.19613	55.158	0.0071212	91.359	2.15	7.858		0.5907	60.163	0.021448	207.11	2.85	10.439
2796.7	0.0213	101.55	24667000	0.113	0.41501		161.13	15.13	5.8503	1421100	0.113	0.415		5.4222	30.148	0.19687	47832	0.113	0.41493		0.43912	45.148	0.015944	3874.5	0.113	0.41484		0.1547	50.15	0.005617	1241.3	0.125	0.45618		0.25398	55.159	0.0092216	107.57	2.36	8.6424		0.35656	60.163	0.012946	113.63	3.14	11.485
2811.3	0.021375	102.07	22552000	0.125	0.4563		144.91	15.132	5.2615	1162400	0.125	0.45631		5.4386	30.15	0.19747	43634	0.125	0.45623		0.46219	45.147	0.016782	3708.4	0.125	0.4562		0.12083	50.148	0.004387	802.25	0.151	0.55128		0.30159	55.159	0.01095	116.19	2.6	9.5011		0.48925	60.161	0.017764	141.84	3.45	12.625
2756.7	0.021673	100.09	20112000	0.137	0.50172		161.78	15.131	5.8739	1180300	0.137	0.50172		4.9523	30.148	0.17981	36132	0.137	0.50168		0.51992	45.148	0.018878	3794.3	0.137	0.50156		0.19897	50.149	0.0072242	993.6	0.2	0.73297		0.20903	55.156	0.0075896	73.239	2.85	10.447		0.64655	60.165	0.023475	170.46	3.79	13.884
2694.5	0.021185	97.833	17878000	0.151	0.55167		153.17	15.13	5.5612	1016300	0.151	0.55166		5.3195	30.147	0.19314	35299	0.151	0.55161		0.42213	45.146	0.015327	2801.2	0.151	0.5516		0.13506	50.149	0.0049038	613.3	0.22	0.80607		0.32547	55.156	0.011817	103.71	3.14	11.487		0.63559	60.166	0.023077	152.38	4.17	15.268
2709.9	0.022115	98.392	16353000	0.166	0.60656		148.83	15.129	5.4038	898130	0.166	0.60655		4.6531	30.147	0.16895	28082	0.166	0.60651		0.42532	45.149	0.015443	2567.4	0.166	0.60639		0.13801	50.148	0.0050111	570.03	0.242	0.88623		0.26279	55.154	0.0095416	76.163	3.45	12.629		0.41582	60.158	0.015098	90.667	4.59	16.787
2442.9	0.021629	88.696	13407000	0.182	0.66694		156.74	15.131	5.691	860240	0.182	0.66692		4.8124	30.148	0.17473	26414	0.182	0.66688		0.46249	45.147	0.016793	2308.8	0.2	0.73321		0.10555	50.151	0.0038323	360.57	0.293	1.0715		0.32288	55.153	0.011723	85.098	3.79	13.888		0.56369	60.161	0.020467	111.73	5.05	18.467
2419.4	0.021435	87.845	12077000	0.2	0.7333		162.85	15.131	5.913	812910	0.2	0.73329		4.4817	30.147	0.16272	22374	0.2	0.73319		0.52279	45.146	0.018982	2374	0.22	0.80604		0.12735	50.149	0.0046237	395.88	0.322	1.1774		0.38773	55.154	0.014078	92.944	4.17	15.27		0.46272	60.165	0.016801	83.447	5.55	20.297
2428.3	0.022053	88.167	11024000	0.22	0.80626		168.35	15.131	6.1126	764290	0.22	0.80626		5.112	30.146	0.18561	23210	0.22	0.80619		0.39587	45.148	0.014374	1634.7	0.242	0.88643		0.16663	50.15	0.0060499	470.85	0.354	1.2953		0.36065	55.155	0.013095	78.636	4.59	16.787		0.50537	60.153	0.018349	82.886	6.1	22.318
2390.9	0.021815	86.808	9871600	0.242	0.88651		148.3	15.13	5.3844	612310	0.242	0.88651		4.7436	30.145	0.17223	19587	0.242	0.88647		0.59248	45.15	0.021512	2226.9	0.266	0.97385		0.20264	50.145	0.0073577	520.82	0.389	1.4242		0.48578	55.159	0.017638	96.33	5.04	18.458		0.78898	60.151	0.028647	117.69	6.7	24.538
2337.7	0.021961	84.879	8778300	0.266	0.97476		164.31	15.133	5.9657	617010	0.266	0.97473		4.8353	30.148	0.17556	18159	0.266	0.97466		0.55244	45.147	0.020058	1886.8	0.293	1.0717		0.18354	50.151	0.0066641	390.18	0.47	1.7218		0.50896	55.148	0.01848	91.795	5.54	20.295		0.51742	60.159	0.018787	70.207	7.37	26.977
2542.7	0.021928	92.32	8684000	0.293	1.0717		155.42	15.132	5.643	530800	0.293	1.0718		4.3956	30.147	0.1596	15012	0.293	1.0717		0.5344	45.146	0.019403	1509.9	0.354	1.2955		0.2636	50.146	0.009571	509.69	0.517	1.893		0.45937	55.156	0.016679	75.347	6.1	22.316		0.55433	60.162	0.020127	68.394	8.1	29.667
2343.5	0.022119	85.091	7279400	0.322	1.1784		130.74	15.132	4.7469	406110	0.322	1.1784		4.3924	30.148	0.15948	13644	0.322	1.1784		0.56121	45.147	0.020377	1442.4	0.389	1.4242		0.23784	50.15	0.0086355	345.95	0.687	2.5164		0.54459	55.16	0.019773	81.244	6.7	24.536		0.68876	60.158	0.025008	77.292	8.91	32.618
2139.5	0.021498	77.683	6044200	0.354	1.2957		132.11	15.132	4.7969	373240	0.354	1.2956		4.3278	30.149	0.15714	12227	0.354	1.2956		0.54042	45.145	0.019622	1148.8	0.47	1.7219		0.29414	50.147	0.01068	292.67	1.01	3.6787		0.55933	55.152	0.020308	75.883	7.37	26.98		0.70091	60.164	0.025449	71.547	9.8	35.859
2257.2	0.021403	81.955	5799400	0.389	1.4246		120.59	15.131	4.3784	309840	0.389	1.4246		4.1412	30.146	0.15036	10641	0.389	1.4245		0.49193	45.149	0.017861	864.92	0.569	2.0818		0.38179	50.15	0.013862	345.52	1.1	4.0446		0.64415	55.154	0.023388	79.479	8.1	29.666		0.66654	60.161	0.024201	61.875	10.8	39.431
2165.3	0.021687	78.618	5059600	0.428	1.5664		129.06	15.13	4.6861	301580	0.428	1.5665		4.2051	30.149	0.15268	9826.4	0.428	1.5664		0.44663	45.147	0.016216	714.11	0.625	2.2893		0.25331	50.151	0.0091972	208.45	1.22	4.448		0.73266	55.155	0.026602	82.223	8.91	32.616		0.82288	60.166	0.029878	69.471	11.8	43.356
2046.5	0.021949	74.304	4349200	0.471	1.7223		124.77	15.13	4.5301	265160	0.471	1.7223		4.0881	30.146	0.14843	8688.6	0.471	1.7222		0.47672	45.147	0.017309	693.26	0.688	2.517		0.28395	50.15	0.01031	212.54	1.34	4.8902		0.78711	55.151	0.028579	80.339	9.8	35.861		0.96114	60.168	0.034898	73.801	13	47.67
2038.8	0.022009	74.024	3940600	0.517	1.8937		116.98	15.131	4.2475	226110	0.517	1.8937		4.0937	30.144	0.14864	7912.9	0.517	1.8937		0.47155	45.145	0.017121	623.64	0.756	2.7677		0.33315	50.143	0.012096	226.79	1.47	5.3771		0.84223	55.158	0.03058	78.182	10.8	39.432		0.9837	60.163	0.035717	68.696	14.3	52.414
2003.1	0.022319	72.73	3521300	0.569	2.0822		108.87	15.132	3.9528	191380	0.569	2.0821		4.09	30.145	0.1485	7191.1	0.569	2.0818		0.44275	45.145	0.016076	532.57	0.831	3.043		0.27867	50.149	0.010118	172.53	1.62	5.912		0.8988	55.151	0.032634	75.88	11.8	43.356		1.179	60.164	0.042806	74.879	15.7	57.631
1856	0.021192	67.388	2967300	0.625	2.2894		101.84	15.131	3.6976	162830	0.625	2.2893		4.116	30.145	0.14944	6580.5	0.625	2.2894		0.42663	45.148	0.01549	466.72	0.914	3.3459		0.25556	50.148	0.0092789	143.91	1.78	6.5001		1	55.142	0.03631	76.787	13	47.67		1.187	60.167	0.043099	68.568	17.3	63.366
1816.7	0.021491	65.963	2641700	0.688	2.5173		106.63	15.131	3.8716	155060	0.688	2.5171		4.1701	30.145	0.15141	6063.8	0.688	2.5172		0.46618	45.148	0.016926	463.78	1.01	3.6792		0.36066	50.146	0.013095	184.7	1.95	7.1474		1.0103	55.157	0.036681	70.55	14.3	52.415		1.2705	60.17	0.046129	66.745	19	69.673
1682.8	0.022108	61.101	2225500	0.756	2.7677		98.649	15.135	3.5818	130460	0.756	2.7678		3.9262	30.147	0.14255	5192.5	0.756	2.7677		0.51589	45.147	0.018731	466.83	1.11	4.0449		0.3199	50.155	0.011615	148.99	2.15	7.859		1.104	55.145	0.040086	70.122	15.7	57.63		1.3806	60.184	0.050128	65.965	20.9	76.609
1616.1	0.021877	58.679	1943800	0.831	3.0433		94.545	15.131	3.4328	113720	0.831	3.043		3.9108	30.146	0.142	4704.2	0.831	3.043		0.51056	45.148	0.018538	420.18	1.22	4.4477		0.38395	50.15	0.013941	162.63	2.36	8.6415		1.3188	55.144	0.047884	76.177	17.3	63.369		1.4184	60.158	0.051501	61.641	23	84.229
1498.5	0.02204	54.408	1639200	0.914	3.3461		91.236	15.131	3.3126	99808	0.914	3.346		4.0367	30.144	0.14657	4416	0.914	3.3459		0.51918	45.149	0.018851	388.6	1.34	4.8903		0.39718	50.142	0.014421	139.17	2.85	10.446		1.4203	55.154	0.051568	74.62	19	69.669		1.6427	60.163	0.059645	64.923	25.3	92.615
1431.9	0.021597	51.989	1424600	1.01	3.679		92.141	15.131	3.3455	91673	1.01	3.679		3.7617	30.149	0.13658	3742.8	1.01	3.6788		0.51586	45.149	0.01873	351.17	1.47	5.3768		0.34777	50.15	0.012627	110.82	3.14	11.487		2.0668	55.15	0.075044	98.793	20.9	76.577		1.8717	60.15	0.067957	67.277	27.8	101.83
1427.2	0.021567	51.82	1291400	1.11	4.0453		83.283	15.133	3.0239	75359	1.11	4.0452		3.8747	30.147	0.14068	3506.1	1.11	4.0451		0.47156	45.147	0.017122	291.96	1.62	5.912		0.46043	50.151	0.016718	133.44	3.45	12.63		2.6327	55.155	0.095588	104.06	25.3	92.609		2.2725	60.174	0.082511	74.291	30.6	111.97
1215.2	0.021667	44.121	1000000	1.22	4.4478		71.653	15.136	2.6016	58971	1.22	4.4475		3.8863	30.147	0.1411	3198.1	1.22	4.4479		0.49657	45.149	0.01803	279.58	1.78	6.5012		0.41014	50.145	0.014892	108.1	3.79	13.887		2.3641	55.15	0.085836	84.989	27.8	101.82		1.9174	60.171	0.06962	57.008	33.6	123.11
1248.2	0.021369	45.319	934180	1.34	4.8906		70.027	15.132	2.5426	52417	1.34	4.89		3.6756	30.149	0.13346	2751.2	1.34	4.8903		0.48386	45.144	0.017568	247.79	1.95	7.1476		0.41839	50.147	0.015191	100.3	4.17	15.268		2.6785	55.141	0.097252	87.575	30.6	111.95		2.3741	60.164	0.086201	64.198	37	135.36
1230.4	0.022379	44.673	837530	1.47	5.3772		71.127	15.133	2.5825	48417	1.47	5.3772		3.5472	30.148	0.12879	2414.6	1.47	5.3772		0.5706	45.146	0.020718	265.76	2.15	7.8589		0.4929	50.147	0.017897	107.47	4.59	16.788		2.1273	55.153	0.077238	63.248	33.6	123.11		2.3355	60.191	0.084799	57.438	40.7	148.83
1198	0.022166	43.499	741710	1.62	5.9123		70.947	15.131	2.576	43925	1.62	5.9121		3.6698	30.148	0.13325	2272	1.62	5.9124		0.5695	45.145	0.020678	241.22	2.36	8.6415		0.61752	50.153	0.022421	122.45	5.04	18.459		2.4919	55.148	0.090476	67.384	37	135.36		2.6616	60.177	0.09664	59.532	44.7	163.65
1099.7	0.021535	39.928	619210	1.78	6.5006		67.206	15.133	2.4402	37845	1.78	6.5001		3.6368	30.147	0.13205	2047.8	1.78	6.5007		0.58078	45.146	0.021087	223.75	2.6	9.5008		0.51212	50.151	0.018595	92.36	5.54	20.296		2.5508	55.128	0.092617	62.733	40.7	148.83		3.1784	60.182	0.1154	64.662	49.2	179.92
1047	0.021859	38.014	536130	1.95	7.148		63.88	15.133	2.3194	32720	1.95	7.1461		3.7387	30.143	0.13575	1914.6	1.95	7.1477		0.61587	45.148	0.022362	215.8	2.85	10.446		0.61507	50.147	0.022332	100.89	6.1	22.315		2.9647	55.177	0.10764	66.317	44.7	163.63		3.3247	60.157	0.12072	61.512	54	197.84
995.43	0.021718	36.143	463610	2.15	7.8592		63.85	15.133	2.3183	29744	2.15	7.8574		3.5639	30.149	0.1294	1659.8	2.15	7.8592		0.66092	45.145	0.023997	210.61	3.14	11.486		0.61988	50.149	0.022507	92.466	6.7	24.538		2.9758	55.148	0.10805	60.536	49.2	179.93		3.4823	60.156	0.12644	58.597	59.4	217.52
931.44	0.021734	33.819	394540	2.36	8.6414		58.009	15.131	2.1062	24571	2.36	8.6414		3.421	30.146	0.12421	1449.1	2.36	8.6409		0.5957	45.141	0.021629	172.64	3.45	12.63		0.69849	50.159	0.025361	94.77	7.37	26.978		3.1463	55.123	0.11424	58.21	54	197.84		3.8392	60.16	0.1394	58.757	65.3	239.17
864.9	0.022209	31.403	333210	2.6	9.5011		52.324	15.131	1.8998	20157	2.6	9.5017		3.5416	30.146	0.12859	1364.3	2.6	9.502		0.61935	45.146	0.022488	163.25	3.79	13.887		0.75752	50.152	0.027505	93.469	8.1	29.665		3.948	55.161	0.14335	66.436	59.4	217.52		3.9471	60.172	0.14331	54.939	71.8	262.97
792.24	0.021981	28.765	277590	2.85	10.447		51.172	15.132	1.858	17931	2.85	10.446		3.6313	30.146	0.13185	1272.4	2.85	10.446		0.71538	45.152	0.025974	171.49	4.17	15.269		0.91	50.147	0.033041	102.13	8.91	32.615		4.1134	55.168	0.14935	62.953	65.3	239.17		4.3337	60.159	0.15735	54.861	79	289.15
777.27	0.021075	28.222	247680	3.14	11.487		50.272	15.134	1.8253	16021	3.14	11.485		3.4478	30.149	0.12518	1098.6	3.14	11.487		0.78535	45.147	0.028515	171.23	4.59	16.788		0.84725	50.142	0.030762	86.477	9.8	35.861		4.3174	55.144	0.15676	60.089	71.9	263		5.0085	60.151	0.18185	57.666	86.9	317.91
728.11	0.021371	26.437	211010	3.45	12.63		46.907	15.133	1.7031	13593	3.45	12.631		3.3897	30.149	0.12308	982.51	3.45	12.628		0.73516	45.143	0.026693	145.78	5.04	18.459		1.0173	50.149	0.036935	94.428	10.8	39.432		4.5419	55.17	0.16491	57.496	79	289.15		5.2781	60.163	0.19164	55.264	95.5	349.59
664.93	0.021293	24.143	175280	3.79	13.886		47.154	15.134	1.7121	12429	3.79	13.887		3.1515	30.144	0.11443	830.68	3.79	13.887		0.81593	45.151	0.029625	147.15	5.54	20.296		1.081	50.139	0.039251	91.269	11.8	43.355		5.3935	55.154	0.19583	62.098	86.9	317.91		5.9582	60.175	0.21633	56.741	105	384.36
647.33	0.022584	23.504	155180	4.17	15.269		47.116	15.13	1.7107	11296	4.17	15.267		3.2984	30.15	0.11976	790.68	4.17	15.269		0.87619	45.153	0.031813	143.71	6.1	22.317		1.0782	50.137	0.039149	82.786	13	47.673		5.8183	55.143	0.21126	60.925	95.5	349.56		6.6499	60.162	0.24145	57.599	115	422.59
616.08	0.022928	22.369	134320	4.59	16.789		43.955	15.133	1.596	9583.1	4.59	16.789		3.14	30.148	0.11401	684.62	4.59	16.788		0.86107	45.149	0.031264	128.45	6.7	24.538		1.1755	50.15	0.042679	82.088	14.3	52.414		6.9339	55.15	0.25176	66.038	105	384.33		7.2464	60.15	0.26311	57.084	127	464.65
598.95	0.021405	21.747	118770	5.04	18.458		43.521	15.132	1.5802	8631	5.04	18.457		3.5252	30.146	0.12799	699.02	5.04	18.459		1.0212	45.147	0.037077	138.54	7.37	26.979		1.3582	50.134	0.049315	86.263	15.7	57.631		7.7463	55.171	0.28126	67.096	115	422.59		7.9807	60.178	0.28977	57.175	140	510.92
543.55	0.022182	19.735	98037	5.54	20.294		40.979	15.132	1.4879	7391.1	5.54	20.294		3.3533	30.147	0.12175	604.77	5.54	20.296		0.9707	45.149	0.035245	119.77	8.1	29.665		1.4384	50.156	0.052226	83.091	17.3	63.364		8.2912	55.18	0.30104	65.315	127	464.65		8.4982	60.145	0.30856	55.372	153	561.76
500.93	0.020818	18.188	82176	6.1	22.313		39.123	15.133	1.4205	6417.5	6.1	22.315		3.0921	30.151	0.11227	507.16	6.1	22.317		1.034	45.149	0.037544	116.05	8.91	32.615		1.543	50.145	0.056024	81.06	19	69.675		8.5384	55.17	0.31002	61.17	140	510.92		9.4454	60.142	0.34295	55.972	169	617.69
494.15	0.021998	17.942	73717	6.7	24.536		39.038	15.129	1.4174	5823.8	6.7	24.536		3.4685	30.14	0.12594	517.42	6.7	24.537		1.0911	45.151	0.039617	111.37	9.8	35.862		1.5995	50.14	0.058074	76.426	20.9	76.604		9.9298	55.123	0.36054	64.704	153	561.73		10.362	60.172	0.37624	55.85	186	679.13
470.84	0.022088	17.096	63879	7.37	26.979		38.68	15.132	1.4044	5248.4	7.37	26.976		3.516	30.147	0.12766	477.04	7.37	26.978		1.0968	45.14	0.039824	101.82	10.8	39.43		1.8061	50.145	0.065577	78.485	23	84.231		10.972	55.155	0.39836	65.019	169	617.65		11.624	60.216	0.42205	56.978	204	746.74
423.13	0.021653	15.363	52213	8.1	29.663		36.826	15.135	1.3371	4543.8	8.1	29.666		3.3051	30.144	0.12001	407.85	8.1	29.662		1.1812	45.148	0.042889	99.725	11.8	43.356		1.8776	50.154	0.068172	74.21	25.3	92.609		12.379	55.121	0.44946	66.716	186	679.16		12.733	60.183	0.46233	56.765	224	821.06
404.12	0.021437	14.673	45355	8.91	32.614		34.465	15.131	1.2514	3868.1	8.91	32.614		3.3675	30.149	0.12227	377.93	8.91	32.615		1.3629	45.141	0.049486	104.65	13	47.672		2.1221	50.142	0.077052	76.279	27.8	101.83		13.765	55.178	0.49978	67.474	204	746.7		14.122	60.139	0.51275	57.259	247	902.76
394.68	0.022078	14.33	40282	9.8	35.863		34.969	15.134	1.2697	3569.3	9.8	35.862		3.3724	30.151	0.12245	344.22	9.8	35.861		1.3887	45.145	0.050422	96.978	14.3	52.415		2.1231	50.156	0.077086	69.407	30.6	111.96		15.309	55.155	0.55585	68.251	224	821.02		15.615	60.107	0.56697	57.582	271	992.63
367.11	0.022788	13.329	34085	10.8	39.422		33.187	15.129	1.205	3080.9	10.8	39.428		3.4839	30.143	0.1265	323.41	10.8	39.431		1.5513	45.154	0.056325	98.527	15.7	57.631		2.4654	50.158	0.089517	73.306	33.6	123.11		16.733	55.195	0.60756	67.847	247	902.76		17.497	60.139	0.6353	58.686	298	1091.3
357.26	0.021889	12.971	30160	11.8	43.358		33.55	15.131	1.2182	2832.9	11.8	43.35		3.4637	30.15	0.12576	292.43	11.8	43.355		1.7344	45.139	0.062972	100.18	17.3	63.366		2.4576	50.174	0.089231	66.46	37	135.35		18.246	55.186	0.6625	67.286	271	992.58		18.798	60.157	0.68255	57.341	328	1200
337.31	0.021616	12.247	25904	13	47.664		33.773	15.136	1.2262	2593.4	13	47.667		3.5551	30.142	0.12908	272.98	13	47.669		1.7934	45.142	0.065115	94.217	19	69.673		2.9773	50.148	0.1081	73.224	40.7	148.83		19.573	55.117	0.71067	65.645	298	1091.4
311.19	0.020835	11.299	21735	14.3	52.405		32.54	15.132	1.1815	2272.4	14.3	52.414		3.456	30.143	0.12548	241.35	14.3	52.414		1.9061	45.158	0.069208	91.072	20.9	76.609		2.9656	50.138	0.10768	66.333	44.7	163.65		21.03	55.156	0.76359	64.149	328	1200
307.24	0.021599	11.155	19516	15.7	57.625		32.838	15.134	1.1923	2085.7	15.7	57.628		3.5647	30.148	0.12943	226.41	15.7	57.63		2.0481	45.161	0.074363	89.001	23	84.231		3.1399	50.152	0.11401	63.875	49.2	179.93
292.41	0.021904	10.617	16889	17.3	63.372		32.403	15.125	1.1765	1871.9	17.3	63.36		3.8002	30.145	0.13798	219.52	17.3	63.365		2.1877	45.151	0.079433	86.464	25.3	92.614		3.3314	50.146	0.12096	61.636	54	197.84
278.48	0.021828	10.111	14630	19	69.671		32.801	15.132	1.191	1723.1	19	69.677		3.7071	30.151	0.1346	194.76	19	69.671		2.381	45.158	0.086451	85.587	27.8	101.83		3.7902	50.139	0.13762	63.779	59.4	217.53
267.78	0.020856	9.7227	12795	20.9	76.603		32.996	15.131	1.198	1576.6	20.9	76.604		3.8401	30.14	0.13943	183.49	20.9	76.605		2.5536	45.14	0.092718	83.482	30.6	111.96		4.3297	50.104	0.15721	66.261	65.3	239.18
254.67	0.020342	9.2468	11068	23	84.224		32.378	15.134	1.1756	1407	23	84.232		3.8512	30.158	0.13983	167.36	23	84.232		2.7754	45.147	0.10077	82.523	33.6	123.11		4.628	50.166	0.16804	64.417	71.8	262.97
245.69	0.021672	8.9205	9710.4	25.3	92.611		32.796	15.133	1.1908	1296.1	25.3	92.619		4.2746	30.148	0.1552	168.94	25.3	92.613		2.8836	45.159	0.1047	77.975	37	135.36		5.3511	50.171	0.19429	67.739	79	289.15
238.02	0.020783	8.6423	8556.9	27.8	101.82		33.728	15.133	1.2246	1212.4	27.8	101.82		4.3689	30.15	0.15863	157.04	27.8	101.83		3.078	45.157	0.11176	75.699	40.7	148.83		6.1642	50.121	0.22381	70.967	86.9	317.94
226.87	0.02136	8.2374	7416.7	30.6	111.97		33.431	15.13	1.2138	1092.9	30.6	111.96		4.6068	30.145	0.16727	150.6	30.6	111.97		3.3306	45.153	0.12093	74.499	44.7	163.64		6.8718	50.156	0.2495	71.956	95.5	349.56
217.54	0.022136	7.8985	6467.9	33.6	123.11		34.449	15.138	1.2508	1024.2	33.6	123.11		4.7419	30.144	0.17217	140.99	33.6	123.11		3.6039	45.14	0.13085	73.315	49.2	179.93		7.5202	50.134	0.27305	71.617	105	384.36
208.7	0.022086	7.5776	5643.4	37	135.36		36.698	15.127	1.3325	992.46	37	135.35		4.9798	30.144	0.18081	134.66	37	135.36		4.1674	45.15	0.15131	77.107	54	197.83		8.4537	50.147	0.30694	73.218	115	422.62
209.76	0.021651	7.6162	5159.3	40.7	148.82		37.207	15.132	1.3509	915.12	40.7	148.82		5.2755	30.144	0.19155	129.75	40.7	148.83		4.4449	45.154	0.16139	74.794	59.4	217.52		9.2124	50.159	0.33449	72.571	127	464.65
201.9	0.021046	7.3306	4515.5	44.7	163.66		38.01	15.133	1.3801	850.24	44.7	163.64		5.6526	30.144	0.20524	126.44	44.7	163.64		4.9417	45.166	0.17942	75.627	65.3	239.18		10.603	50.115	0.38497	75.963	140	510.89
198.58	0.022647	7.2101	4039.4	49.2	179.94		39.29	15.133	1.4266	799.26	49.2	179.93		6.1606	30.154	0.22368	125.33	49.2	179.93		5.4721	45.147	0.19869	76.167	71.8	262.97		12.092	50.175	0.43903	78.785	153	561.77
193.25	0.020007	7.0167	3575.7	54	197.82		40.747	15.13	1.4795	753.92	54	197.83		6.5848	30.158	0.23908	121.83	54	197.84		6.2237	45.164	0.22597	78.786	79	289.15		13.629	50.179	0.49485	80.769	169	617.65
186.32	0.021789	6.7649	3135.4	59.4	217.51		42.007	15.131	1.5252	706.91	59.4	217.51		7.2972	30.151	0.26495	122.79	59.4	217.52		7.2097	45.154	0.26177	83.009	86.9	317.91		14.927	50.153	0.54198	80.452	186	679.13
181.26	0.021488	6.5813	2773.8	65.3	239.19		44.524	15.132	1.6166	681.39	65.3	239.18		8.1072	30.151	0.29436	124.07	65.3	239.18		7.6716	45.165	0.27855	80.331	95.5	349.56		16.472	50.155	0.59806	80.739	204	746.74
173.76	0.021229	6.3088	2418.6	71.8	262.96		46.842	15.134	1.7007	651.99	71.8	262.97		9.0659	30.156	0.32917	126.19	71.8	262.97		8.4535	45.134	0.30694	80.499	105	384.38		18.089	50.112	0.65678	80.645	224	821.02
174.86	0.02197	6.349	2213.6	79	289.14		48.411	15.132	1.7578	612.9	79	289.12		10.173	30.15	0.36936	128.78	79	289.15		9.8597	45.158	0.35799	85.395	115	422.62		19.251	50.148	0.69898	78.055	247	902.76
169.03	0.020888	6.1372	1946	86.9	317.93		52.978	15.133	1.9235	609.97	86.9	317.91		11.747	30.143	0.42651	135.24	86.9	317.94		11.324	45.131	0.41116	89.205	127	464.65		20.27	50.138	0.73598	74.746	271	992.63
170.03	0.020316	6.1737	1780.4	95.5	349.58		55.887	15.133	2.0292	585.25	95.5	349.53		13.477	30.147	0.48933	141.12	95.5	349.56		12.907	45.145	0.46865	92.475	140	510.89		21.666	50.104	0.78665	72.664	298	1091.4
167.45	0.020188	6.08	1594.7	105	384.35		60.033	15.126	2.1797	571.71	105	384.36		15.414	30.156	0.55965	146.79	105	384.36		14.351	45.142	0.52106	93.506	153	561.77		22.783	50.18	0.82722	69.495	328	1200
163.76	0.021809	5.9458	1418.4	115	422.58		62.909	15.134	2.2841	544.86	115	422.62		17.942	30.142	0.65144	155.41	115	422.59		16.178	45.17	0.58739	95.867	169	617.69
159.31	0.021704	5.7844	1255.2	127	464.58		68.916	15.127	2.5022	542.89	127	464.65		20.664	30.138	0.7503	162.77	127	464.68		17.719	45.148	0.64334	95.493	186	679.16
156.92	0.020634	5.6974	1124.2	140	510.89		72.897	15.132	2.6468	522.24	140	510.92		23.694	30.158	0.86029	169.76	140	510.89		19.121	45.148	0.69427	93.733	204	746.7
153.08	0.021963	5.5581	997.39	153	561.79		78.548	15.132	2.8519	511.77	153	561.8		27.123	30.154	0.98481	176.73	153	561.77		20.406	45.142	0.74093	90.972	224	821.06
156.92	0.022656	5.6974	929.81	169	617.72		84.012	15.136	3.0504	497.87	169	617.65		31.16	30.144	1.1314	184.65	169	617.69		21.946	45.166	0.79683	88.983	247	902.76
153.1	0.022345	5.559	825.16	186	679.16		91.258	15.135	3.3135	491.89	186	679.09		35.064	30.146	1.2731	188.99	186	679.13		23.048	45.101	0.83683	84.993	271	992.58
149.25	0.022927	5.4191	731.55	204	746.77		96.366	15.127	3.4989	472.38	204	746.7		40.272	30.137	1.4622	197.41	204	746.7		23.901	45.163	0.86782	80.161	298	1091.4
152.4	0.023164	5.5333	679.46	224	820.98		98.617	15.13	3.5806	439.64	224	821.06		44.662	30.15	1.6216	199.1	224	821.06		24.875	45.147	0.90318	75.877	328	1200
157.9	0.021874	5.733	640.22	247	902.75		104.6	15.133	3.7978	424.08	247	902.8		48.566	30.154	1.7634	196.91	247	902.76
165.51	0.022461	6.0095	610.28	271	992.71		106.83	15.135	3.8789	393.97	271	992.54		54.371	30.157	1.9741	200.5	271	992.58
162.26	0.021519	5.8915	544.2	298	1091.4		109.27	15.127	3.9673	366.45	298	1091.4		55.855	30.154	2.028	187.34	298	1091.3
163.39	0.02185	5.9326	498.41	328	1200		111.48	15.124	4.0477	340.08	328	1199.9		54.859	30.141	1.9918	167.32	328	1200.1
[truncated: 12 more columns]

## Sheet: 250ums
0L/min								10L/min							15L/min							20L/min							25L/min							30L/min								35L/min
Shear Stress	Volumetric Flow Rate	Torque	Viscosity	Shear Rate	Rotational Speed			Shear Stress	Volumetric Flow Rate	Torque	Viscosity	Shear Rate	Rotational Speed		Shear Stress	Volumetric Flow Rate	Torque	Viscosity	Shear Rate	Rotational Speed		Shear Stress	Volumetric Flow Rate	Torque	Viscosity	Shear Rate	Rotational Speed		Shear Stress	Volumetric Flow Rate	Torque	Viscosity	Shear Rate	Rotational Speed		Shear Stress	Volumetric Flow Rate	Torque	Viscosity	Shear Rate	Rotational Speed			Shear Stress	Volumetric Flow Rate	Torque	Viscosity	Shear Rate	Rotational Speed
	Constant component		Constant component	Constant component	Constant component				Constant component		Constant component	Constant component	Constant component			Constant component		Constant component	Constant component	Constant component			Constant component		Constant component	Constant component	Constant component			Constant component		Constant component	Constant component	Constant component			Constant component		Constant component	Constant component	Constant component				Constant component		Constant component	Constant component	Constant component
[Pa]	[l/min]	[mN·m]	[mPa·s]	[1/s]	[1/min]			[Pa]	[l/min]	[mN·m]	[mPa·s]	[1/s]	[1/min]		[Pa]	[l/min]	[mN·m]	[mPa·s]	[1/s]	[1/min]		[Pa]	[l/min]	[mN·m]	[mPa·s]	[1/s]	[1/min]		[Pa]	[l/min]	[mN·m]	[mPa·s]	[1/s]	[1/min]		[Pa]	[l/min]	[mN·m]	[mPa·s]	[1/s]	[1/min]			[Pa]	[l/min]	[mN·m]	[mPa·s]	[1/s]	[1/min]
1276.3	0.022115	46.341	12377000	0.103	0.37744			8.4741	10.146	0.30768	82181	0.103	0.37744		1.3174	15.133	0.047834	12776	0.103	0.37743		0.20229	20.134	0.0073448	1962.4	0.103	0.37731		0.080121	25.15	0.0029091	777.26	0.103	0.37731		0.068218	30.153	0.002477	119.93	0.569	2.082			0.12155	35.128	0.0044134	75.255	1.62	5.9123
1342.1	0.022051	48.729	11837000	0.113	0.41501			10.084	10.145	0.36613	88941	0.113	0.415		1.56	15.134	0.056641	13759	0.113	0.415		0.1816	20.134	0.0065937	1602.1	0.113	0.4149		0.085857	25.15	0.0031174	757.49	0.113	0.41488		0.058545	30.152	0.002126	93.605	0.625	2.2893			0.12892	35.127	0.0046808	72.591	1.78	6.5006
1417.4	0.022416	51.465	11370000	0.125	0.45632			8.1443	10.146	0.29571	65333	0.125	0.45629		1.6072	15.134	0.058357	12893	0.125	0.45629		0.19181	20.134	0.0069644	1539	0.125	0.4562		0.082488	25.15	0.002995	662.03	0.125	0.45607		0.062517	30.154	0.00227	90.912	0.688	2.5171			0.1734	35.126	0.0062959	88.805	1.95	7.1472
1198.2	0.022355	43.504	8741400	0.137	0.50172			9.2211	10.146	0.3348	67276	0.137	0.5017		1.3081	15.134	0.047497	9544	0.137	0.5017		0.2051	20.134	0.0074469	1496.6	0.137	0.50162		0.089267	25.149	0.0032411	651.47	0.137	0.50155		0.080892	30.151	0.002937	106.98	0.756	2.7677			0.13832	35.13	0.0050222	64.418	2.15	7.8595
1262.7	0.022221	45.846	8378200	0.151	0.55165			9.3114	10.146	0.33808	61785	0.151	0.55163		1.4397	15.135	0.052273	9552.9	0.151	0.55163		0.24314	20.133	0.0088282	1613.5	0.151	0.55158		0.10713	25.15	0.0038899	711.07	0.151	0.55149		0.078002	30.154	0.002832	93.827	0.831	3.043			0.13877	35.128	0.0050385	58.783	2.36	8.6409
1282.2	0.022513	46.555	7737600	0.166	0.60656			7.7894	10.146	0.28282	47007	0.166	0.60655		1.3578	15.134	0.049298	8193.5	0.166	0.60655		0.20831	20.133	0.0075634	1257.2	0.166	0.60647		0.0893	25.149	0.0032423	539.02	0.166	0.60641		0.1114	30.156	0.004045	121.87	0.914	3.3459			0.16965	35.129	0.0061599	65.355	2.6	9.5017
1232.6	0.022294	44.753	6764700	0.182	0.66693			9.4959	10.146	0.34478	52118	0.182	0.66691		1.6577	15.133	0.06019	9098.5	0.182	0.6669		0.21635	20.134	0.0078555	1187.6	0.182	0.66683		0.090169	25.151	0.0032739	494.96	0.182	0.66682		0.099488	30.153	0.003612	98.979	1.01	3.6791			0.14809	35.128	0.0053768	51.885	2.85	10.447
1221.6	0.022618	44.356	6097900	0.2	0.73329			8.6866	10.144	0.3154	43361	0.2	0.73329		1.5155	15.133	0.055024	7564.9	0.2	0.73327		0.23322	20.133	0.0084679	1164.3	0.2	0.73318		0.097043	25.151	0.0035235	484.57	0.2	0.73304		0.12098	30.153	0.004393	109.47	1.11	4.0452			0.16051	35.132	0.005828	51.145	3.14	11.488
1215	0.022393	44.115	5515800	0.22	0.80627			10.047	10.146	0.36478	45610	0.22	0.80627		1.7344	15.135	0.062972	7873.7	0.22	0.80627		0.24018	20.134	0.0087207	1090.5	0.22	0.80616		0.1222	25.151	0.0044367	554.81	0.22	0.80617		0.087065	30.152	0.003161	71.643	1.22	4.4482			0.22015	35.129	0.0079932	63.804	3.45	12.629
1250.9	0.022318	45.418	5164900	0.242	0.88651			8.1948	10.145	0.29754	33836	0.242	0.88651		1.3549	15.134	0.049194	5594.1	0.242	0.88653		0.2046	20.132	0.0074286	844.93	0.242	0.88634		0.086395	25.15	0.0031369	356.78	0.242	0.88636		0.1375	30.154	0.004993	102.91	1.34	4.8905			0.23704	35.129	0.0086067	62.477	3.79	13.888
1188.7	0.022249	43.161	4463900	0.266	0.97475			8.31	10.145	0.30172	31207	0.266	0.97469		1.3573	15.133	0.04928	5096.8	0.266	0.97473		0.24399	20.134	0.0088589	916.37	0.266	0.97459		0.093209	25.15	0.0033843	350.14	0.266	0.97441		0.10427	30.152	0.003786	70.978	1.47	5.3772			0.23846	35.129	0.0086581	57.16	4.17	15.27
1162.4	0.022351	42.205	3970000	0.293	1.0717			8.854	10.147	0.32147	30239	0.293	1.0717		1.4086	15.135	0.051146	4810.9	0.293	1.0718		0.25768	20.136	0.0093558	880.16	0.293	1.0716		0.10179	25.149	0.0036959	347.73	0.293	1.0715		0.098815	30.154	0.003588	61.176	1.62	5.9124			0.25224	35.133	0.0091584	54.997	4.59	16.788
1214.2	0.021954	44.086	3771500	0.322	1.1784			9.0087	10.146	0.32709	27984	0.322	1.1784		1.3606	15.133	0.0494	4226.3	0.322	1.1784		0.25006	20.133	0.0090794	776.84	0.322	1.1783		0.1179	25.15	0.0042807	366.28	0.322	1.1782		0.1533	30.154	0.005566	86.321	1.78	6.5003			0.21773	35.134	0.0079054	43.175	5.04	18.459
1161.4	0.022074	42.168	3280900	0.354	1.2957			7.5992	10.146	0.27592	21469	0.354	1.2956		1.2393	15.134	0.044999	3501.4	0.354	1.2956		0.26562	20.134	0.0096441	750.43	0.354	1.2956		0.08837	25.151	0.0032086	249.71	0.354	1.2953		0.094937	30.151	0.003447	48.615	1.95	7.148			0.26567	35.126	0.0096461	47.91	5.55	20.297
1177.1	0.022695	42.739	3024400	0.389	1.4246			7.3951	10.146	0.2685	19001	0.389	1.4246		1.1463	15.135	0.041619	2945.1	0.389	1.4246		0.2391	20.134	0.0086815	614.4	0.389	1.4245		0.12346	25.149	0.0044827	317.27	0.389	1.4244		0.15824	30.155	0.005745	73.701	2.15	7.8587			0.29982	35.129	0.010886	49.177	6.1	22.317
1116.4	0.022378	40.534	2608700	0.428	1.5664			8.8137	10.145	0.32001	20595	0.428	1.5664		1.2336	15.135	0.044791	2882.7	0.428	1.5664		0.26411	20.134	0.0095894	617.17	0.428	1.5664		0.11939	25.15	0.0043348	279	0.428	1.5663		0.1688	30.154	0.006129	71.493	2.36	8.6421			0.44065	35.126	0.015999	65.732	6.7	24.538
1132.3	0.022128	41.112	2406400	0.471	1.7223			7.6446	10.148	0.27756	16247	0.471	1.7222		1.1417	15.134	0.041452	2426.4	0.471	1.7223		0.28052	20.132	0.010185	596.22	0.47	1.7222		0.10009	25.149	0.003634	212.72	0.471	1.7222		0.16224	30.156	0.005891	62.501	2.6	9.5014			0.40773	35.127	0.014804	55.322	7.37	26.977
1104	0.022266	40.085	2133900	0.517	1.8937			8.7398	10.146	0.31733	16892	0.517	1.8938		1.1949	15.134	0.043386	2309.6	0.517	1.8937		0.28759	20.135	0.010442	555.88	0.517	1.8937		0.090616	25.151	0.0032901	175.16	0.517	1.8936		0.2281	30.155	0.008282	79.919	2.85	10.447			0.44499	35.129	0.016157	54.91	8.1	29.664
1080.6	0.022186	39.234	1899600	0.569	2.0822			7.4021	10.145	0.26876	13012	0.569	2.0822		1.5475	15.135	0.056189	2720.5	0.569	2.0822		0.27172	20.133	0.0098659	477.69	0.569	2.0821		0.11796	25.146	0.0042831	207.4	0.569	2.0819		0.2179	30.152	0.007912	69.436	3.14	11.487			0.49012	35.129	0.017796	55.001	8.91	32.618
1053.3	0.02286	38.242	1684000	0.625	2.2894			8.4551	10.145	0.30699	13518	0.625	2.2893		1.2643	15.134	0.045906	2021.4	0.625	2.2894		0.23852	20.133	0.0086603	381.36	0.625	2.2893		0.093199	25.15	0.0033839	149.02	0.625	2.2893		0.28146	30.145	0.010219	81.569	3.45	12.63			0.47873	35.128	0.017382	48.86	9.8	35.864
977.49	0.021975	35.491	1421400	0.688	2.5173			8.6792	10.145	0.31513	12621	0.688	2.5172		1.157	15.134	0.042008	1682.4	0.688	2.5172		0.29534	20.131	0.010723	429.47	0.688	2.5172		0.1434	25.149	0.0052066	208.53	0.688	2.5171		0.21283	30.157	0.007728	56.099	3.79	13.887			0.6598	35.133	0.023956	61.247	10.8	39.432
1018.8	0.022304	36.991	1347300	0.756	2.7678			7.733	10.146	0.28078	10227	0.756	2.7678		1.074	15.136	0.038994	1420.3	0.756	2.7677		0.25288	20.131	0.0091817	334.44	0.756	2.7676		0.11067	25.149	0.0040182	146.36	0.756	2.7677		0.23324	30.158	0.008469	55.918	4.17	15.268			0.59501	35.126	0.021604	50.232	11.8	43.358
951.17	0.022113	34.536	1144000	0.831	3.0433			6.3202	10.144	0.22948	7602.3	0.831	3.043		1.1914	15.134	0.043259	1433	0.831	3.0432		0.30198	20.132	0.010964	363.22	0.831	3.0432		0.10195	25.146	0.0037017	122.62	0.831	3.0433		0.33507	30.149	0.012166	73.056	4.59	16.788			0.68066	35.127	0.024714	52.264	13	47.67
979.62	0.022493	35.569	1071600	0.914	3.3461			6.6661	10.143	0.24204	7292.6	0.914	3.3459		1.3133	15.133	0.047684	1436.6	0.914	3.3461		0.32126	20.135	0.011665	351.45	0.914	3.3459		0.13127	25.149	0.0047661	143.59	0.914	3.3463		0.31657	30.155	0.011494	62.773	5.04	18.459			0.71948	35.121	0.026123	50.243	14.3	52.416
952.01	0.022747	34.566	947150	1.01	3.6791			5.8891	10.149	0.21383	5859.1	1.01	3.6791		1.0788	15.132	0.039169	1073.3	1.01	3.6789		0.27866	20.133	0.010118	277.24	1.01	3.6791		0.13286	25.149	0.0048241	132.18	1.01	3.6792		0.4015	30.153	0.014578	72.406	5.55	20.297			0.86622	35.137	0.031451	55.015	15.7	57.632
907.55	0.02273	32.952	821190	1.11	4.0453			6.266	10.142	0.22751	5669.4	1.11	4.0454		1.1561	15.135	0.041977	1046.1	1.11	4.0452		0.30082	20.133	0.010922	272.2	1.11	4.0452		0.13626	25.151	0.0049473	123.29	1.11	4.0453		0.34631	30.153	0.012574	56.801	6.1	22.316			0.94011	35.127	0.034134	54.306	17.3	63.364
939.37	0.022428	34.107	773050	1.22	4.4478			5.9538	10.149	0.21617	4900.1	1.22	4.4474		1.2362	15.132	0.044883	1017.3	1.22	4.448		0.31083	20.133	0.011286	255.8	1.22	4.4478		0.13182	25.149	0.0047862	108.47	1.22	4.4481		0.40109	30.154	0.014563	59.833	6.7	24.537			1.0991	35.129	0.039907	57.744	19	69.672
920.62	0.021946	33.426	689040	1.34	4.8906			5.8955	10.146	0.21406	4412.7	1.34	4.8903		1.294	15.132	0.046983	968.48	1.34	4.8905		0.28312	20.131	0.01028	211.9	1.34	4.8905		0.17223	25.147	0.0062533	128.9	1.34	4.8906		0.48321	30.161	0.017545	65.557	7.37	26.98			1.0513	35.128	0.038172	50.233	20.9	76.607
920.19	0.022277	33.411	626370	1.47	5.3774			5.5881	10.145	0.2029	3803.9	1.47	5.3772		1.3721	15.132	0.04982	934.01	1.47	5.3773		0.32003	20.132	0.01162	217.86	1.47	5.377		0.22524	25.15	0.0081781	153.33	1.47	5.377		0.45628	30.154	0.016567	56.3	8.1	29.665			1.3195	35.116	0.047909	57.34	23	84.231
863.79	0.022913	31.363	534760	1.62	5.9124			4.7682	10.144	0.17313	2952.1	1.62	5.9122		1.2574	15.132	0.045654	778.46	1.62	5.9123		0.35049	20.136	0.012726	216.99	1.62	5.9121		0.14443	25.152	0.0052441	89.41	1.62	5.9128		0.49135	30.151	0.01784	55.144	8.91	32.615			1.2635	35.125	0.045877	49.936	25.3	92.616
867.04	0.022603	31.481	488180	1.78	6.501			4.8601	10.145	0.17646	2736.5	1.78	6.5008		1.3585	15.135	0.049326	764.94	1.78	6.5007		0.34915	20.132	0.012677	196.6	1.78	6.5006		0.21628	25.148	0.0078527	121.78	1.78	6.5007		0.59251	30.149	0.021513	60.477	9.8	35.861			1.4051	35.122	0.051019	50.507	27.8	101.83
803.19	0.022259	29.163	411300	1.95	7.1479			4.9853	10.147	0.18101	2552.9	1.95	7.1478		1.2927	15.135	0.046935	661.96	1.95	7.1478		0.34498	20.133	0.012526	176.67	1.95	7.1476		0.21141	25.147	0.0076759	108.26	1.95	7.1476		0.59042	30.148	0.021437	54.806	10.8	39.433			1.6007	35.124	0.058118	52.328	30.6	111.97
782.97	0.022087	28.429	364650	2.15	7.8595			5.0461	10.146	0.18322	2350.3	2.15	7.8588		1.304	15.129	0.047347	607.35	2.15	7.8589		0.32545	20.136	0.011817	151.57	2.15	7.8596		0.21382	25.154	0.0077634	99.583	2.15	7.8591		0.6687	30.157	0.024279	56.455	11.8	43.355			1.7177	35.134	0.062367	51.072	33.6	123.11
723.44	0.022841	26.267	306440	2.36	8.6413			4.8265	10.146	0.17524	2044.3	2.36	8.6418		1.2284	15.132	0.044602	520.32	2.36	8.6415		0.3978	20.135	0.014443	168.5	2.36	8.6412		0.23822	25.15	0.0086496	100.91	2.36	8.6413		0.7143	30.153	0.025935	54.848	13	47.67			1.7488	35.133	0.063498	47.29	37	135.36
704.16	0.022397	25.567	271290	2.6	9.5009			5.0626	10.144	0.18382	1950.3	2.6	9.5014		1.258	15.134	0.045675	484.63	2.6	9.5011		0.34311	20.135	0.012458	132.17	2.6	9.5018		0.25514	25.146	0.0092639	98.294	2.6	9.5012		0.73815	30.142	0.026801	51.549	14.3	52.414			2.0729	35.134	0.075263	50.981	40.7	148.83
682.21	0.022229	24.77	239040	2.85	10.446			4.2723	10.147	0.15512	1496.9	2.85	10.447		1.2778	15.132	0.046394	447.71	2.85	10.446		0.39569	20.131	0.014367	138.64	2.85	10.447		0.28163	25.146	0.010225	98.674	2.85	10.447		0.86054	30.163	0.031245	54.657	15.7	57.63			2.093	35.122	0.075995	46.816	44.7	163.64
649.3	0.022498	23.575	206920	3.14	11.486			4.3667	10.145	0.15855	1391.6	3.14	11.486		1.1197	15.134	0.040656	356.8	3.14	11.487		0.39669	20.133	0.014403	126.41	3.14	11.487		0.27693	25.15	0.010055	88.252	3.14	11.486		1.0745	30.155	0.039014	62.069	17.3	63.366			2.5153	35.128	0.091326	51.17	49.2	179.92
627.11	0.022551	22.769	181750	3.45	12.63			4.6213	10.145	0.16779	1339.5	3.45	12.629		1.2012	15.131	0.043612	348.12	3.45	12.63		0.41374	20.131	0.015022	119.91	3.45	12.629		0.31556	25.153	0.011457	91.451	3.45	12.63		1.1197	30.156	0.040655	58.825	19	69.672			2.6283	35.117	0.095428	48.625	54.1	197.85
598.48	0.021888	21.73	157760	3.79	13.886			4.3703	10.145	0.15868	1152	3.79	13.886		1.192	15.131	0.04328	314.19	3.79	13.887		0.43267	20.134	0.015709	114.05	3.79	13.886		0.31372	25.152	0.011391	82.694	3.79	13.886		1.3217	30.161	0.047987	63.149	20.9	76.607			2.7517	35.133	0.09991	46.302	59.4	217.53
568.77	0.021211	20.651	136360	4.17	15.268			4.4207	10.145	0.16051	1059.8	4.17	15.268		1.1519	15.13	0.041824	276.14	4.17	15.269		0.45216	20.132	0.016417	108.39	4.17	15.269		0.33132	25.154	0.01203	79.424	4.17	15.269		1.36	30.154	0.04938	59.101	23	84.23			2.7443	35.119	0.099642	41.999	65.3	239.17
541.32	0.021791	19.655	118040	4.59	16.785			4.3564	10.146	0.15817	949.82	4.59	16.788		1.1871	15.137	0.043102	258.83	4.59	16.788		0.44554	20.13	0.016177	97.14	4.59	16.789		0.39641	25.144	0.014393	86.432	4.59	16.788		1.4404	30.156	0.052297	56.925	25.3	92.615			3.3619	35.111	0.12207	46.795	71.8	262.97
502.41	0.021175	18.242	99631	5.04	18.458			4.1918	10.146	0.1522	831.2	5.04	18.459		1.1864	15.134	0.043075	235.25	5.04	18.459		0.51278	20.132	0.018618	101.68	5.04	18.459		0.38862	25.143	0.01411	77.062	5.04	18.459		1.4852	30.146	0.053924	53.387	27.8	101.83			3.8403	35.129	0.13943	48.614	79	289.15
482.02	0.022043	17.501	86931	5.54	20.296			4.2064	10.147	0.15273	758.62	5.54	20.296		1.2004	15.131	0.043584	216.48	5.54	20.296		0.55062	20.127	0.019992	99.302	5.54	20.296		0.4452	25.152	0.016165	80.291	5.54	20.296		1.5922	30.158	0.057809	52.05	30.6	111.97			3.8657	35.128	0.14036	44.504	86.9	317.94
466.83	0.022186	16.95	76572	6.1	22.315			4.1063	10.143	0.14909	673.53	6.1	22.316		1.2612	15.135	0.045792	206.87	6.1	22.316		0.56891	20.134	0.020656	93.313	6.1	22.316		0.45594	25.143	0.016555	74.784	6.1	22.316		1.8253	30.147	0.066274	54.272	33.6	123.11			4.4243	35.128	0.16064	46.328	95.5	349.56
432.02	0.02207	15.686	64450	6.7	24.536			4.1014	10.144	0.14892	611.84	6.7	24.537		1.2009	15.135	0.043603	179.15	6.7	24.536		0.6453	20.13	0.02343	96.264	6.7	24.537		0.4824	25.15	0.017515	71.962	6.7	24.537		1.8181	30.157	0.066011	49.16	37	135.37			5.0632	35.14	0.18384	48.215	105	384.38
407.38	0.020707	14.791	55271	7.37	26.979			4.2201	10.141	0.15323	572.55	7.37	26.979		1.257	15.137	0.04564	170.54	7.37	26.979		0.6882	20.128	0.024987	93.371	7.37	26.979		0.49298	25.152	0.017899	66.883	7.37	26.979		2.0325	30.154	0.073799	49.988	40.7	148.83			5.3988	35.134	0.19602	46.763	115	422.59
398.32	0.021276	14.462	49149	8.1	29.664			4.1118	10.148	0.14929	507.37	8.1	29.664		1.2359	15.136	0.044875	152.5	8.1	29.664		0.73086	20.133	0.026537	90.18	8.1	29.665		0.56321	25.148	0.020449	69.496	8.1	29.664		2.1305	30.163	0.077357	47.656	44.7	163.64			5.3675	35.111	0.19489	42.28	127	464.68
370.06	0.022157	13.436	41532	8.91	32.614			4.1738	10.147	0.15155	468.41	8.91	32.615		1.3049	15.135	0.047381	146.45	8.91	32.616		0.71741	20.133	0.026048	80.513	8.91	32.616		0.60046	25.157	0.021802	67.386	8.91	32.616		2.3937	30.143	0.086913	48.696	49.2	179.93			5.9282	35.12	0.21524	42.473	140	510.89
350.8	0.021445	12.737	35808	9.8	35.86			4.2798	10.147	0.15539	436.83	9.8	35.862		1.3468	15.136	0.048902	137.47	9.8	35.862		0.82244	20.135	0.029862	83.944	9.8	35.862		0.65208	25.145	0.023676	66.556	9.8	35.862		2.6945	30.163	0.097834	49.853	54	197.84			7.2015	35.11	0.26148	46.923	153	561.76
332.7	0.021344	12.08	30883	10.8	39.433			4.3074	10.147	0.1564	399.84	10.8	39.432		1.4689	15.132	0.053335	136.36	10.8	39.431		0.91039	20.132	0.033055	84.508	10.8	39.432		0.72782	25.153	0.026426	67.563	10.8	39.431		2.726	30.158	0.098976	45.869	59.4	217.53			8.1843	35.14	0.29716	48.499	169	617.69
313	0.021721	11.365	26427	11.8	43.352			4.3634	10.146	0.15843	368.39	11.8	43.355		1.4245	15.136	0.051722	120.27	11.8	43.355		0.9541	20.132	0.034642	80.55	11.8	43.356		0.78223	25.157	0.028402	66.04	11.8	43.356		3.1255	30.149	0.11348	47.832	65.3	239.17			9.9593	35.117	0.36161	53.678	186	679.13
294.17	0.021912	10.681	22587	13	47.672			4.5447	10.141	0.16501	348.97	13	47.669		1.4742	15.135	0.053527	113.2	13	47.67		1.0414	20.132	0.037813	79.965	13	47.671		0.86886	25.154	0.031547	66.715	13	47.67		3.2878	30.158	0.11938	45.759	71.9	263			11.659	35.128	0.42333	57.15	204	746.74
279.81	0.02411	10.159	19541	14.3	52.412			4.5835	10.146	0.16642	320.09	14.3	52.413		1.6465	15.134	0.059781	114.98	14.3	52.414		1.1028	20.128	0.040042	77.014	14.3	52.415		0.86122	25.15	0.03127	60.142	14.3	52.415		3.8136	30.138	0.13847	48.281	79	289.12			13.557	35.133	0.49222	60.438	224	821.02
263.51	0.021285	9.5677	16736	15.7	57.632			4.6417	10.145	0.16854	294.81	15.7	57.631		1.6577	15.132	0.06019	105.29	15.7	57.631		1.1602	20.134	0.042126	73.689	15.7	57.632		1.0291	25.148	0.037366	65.363	15.7	57.632		4.1692	30.153	0.15138	48.002	86.9	317.91			15.026	35.118	0.54558	60.925	247	902.76
250.94	0.02227	9.1114	14496	17.3	63.363			4.7652	10.147	0.17302	275.26	17.3	63.366		1.7191	15.137	0.062418	99.303	17.3	63.366		1.3086	20.131	0.047512	75.588	17.3	63.367		1.0302	25.152	0.037406	59.509	17.3	63.368		4.4019	30.175	0.15983	46.094	95.5	349.56			16.475	35.124	0.59818	60.754	271	992.58
236.32	0.022839	8.5804	12416	19	69.667			4.9527	10.146	0.17983	260.2	19	69.672		1.8306	15.137	0.066466	96.171	19	69.673		1.4192	20.131	0.051529	74.56	19	69.672		1.2096	25.144	0.043917	63.545	19	69.673		5.1265	30.156	0.18614	48.821	105	384.36			18.049	35.144	0.65534	60.537	298	1091.3
223.93	0.02144	8.1306	10700	20.9	76.604			5.0914	10.144	0.18486	243.27	20.9	76.607		1.9402	15.135	0.070445	92.701	20.9	76.608		1.5009	20.131	0.054496	71.715	20.9	76.607		1.223	25.16	0.044404	58.435	20.9	76.606		5.4508	30.144	0.19791	47.213	115	422.59			19.246	35.145	0.69878	58.705	328	1200
210.45	0.021489	7.6413	9146.3	23	84.223			5.2494	10.148	0.1906	228.12	23	84.23		2.1039	15.134	0.076389	91.427	23	84.231		1.6193	20.136	0.058793	70.365	23	84.232		1.3538	25.154	0.049155	58.832	23	84.229		6.8201	30.174	0.24763	53.722	127	464.68
204.86	0.02104	7.4381	8097.1	25.3	92.607			5.6057	10.149	0.20354	221.56	25.3	92.612		2.2951	15.132	0.083331	90.706	25.3	92.614		1.7818	20.129	0.064694	70.417	25.3	92.618		1.5788	25.153	0.057323	62.397	25.3	92.612		8.7305	30.177	0.31699	62.546	140	510.92
196.21	0.021397	7.1241	7053.2	27.8	101.82			5.8295	10.144	0.21166	209.55	27.8	101.83		2.4425	15.137	0.088685	87.796	27.8	101.83		1.8745	20.135	0.068061	67.381	27.8	101.83		1.7189	25.148	0.062411	61.787	27.8	101.83		10.489	30.148	0.38083	68.342	153	561.77
188.67	0.021868	6.8502	6168.1	30.6	111.96			6.1987	10.146	0.22507	202.65	30.6	111.96		2.654	15.13	0.096362	86.763	30.6	111.97		1.9054	20.131	0.069181	62.289	30.6	111.97		1.7532	25.151	0.063657	57.316	30.6	111.96		12.503	30.135	0.45398	74.097	169	617.65
183.08	0.021373	6.6473	5443.5	33.6	123.11			6.5692	10.146	0.23852	195.32	33.6	123.11		2.808	15.134	0.10195	83.489	33.6	123.11		2.1327	20.129	0.077434	63.411	33.6	123.11		1.8795	25.151	0.068242	55.881	33.6	123.11		14.37	30.152	0.52177	77.453	186	679.13
176.02	0.022619	6.391	4759.7	37	135.36			7.1062	10.142	0.25802	192.17	37	135.36		3.0499	15.132	0.11074	82.474	37	135.36		2.4379	20.139	0.088516	65.923	37	135.36		1.9764	25.147	0.07176	53.444	37	135.36		16.279	30.146	0.59108	79.797	204	746.74
167.52	0.023075	6.0823	4119.9	40.7	148.83			7.4717	10.148	0.27129	183.76	40.7	148.83		3.2069	15.134	0.11644	78.868	40.7	148.83		2.5323	20.129	0.091944	62.279	40.7	148.83		2.1291	25.159	0.077303	52.36	40.7	148.84		17.956	30.153	0.65197	80.054	224	821.02
165.16	0.022017	5.9967	3694.1	44.7	163.65			8.2356	10.14	0.29902	184.21	44.7	163.64		3.5295	15.135	0.12815	78.946	44.7	163.65		2.7718	20.133	0.10064	62	44.7	163.64		2.3265	25.15	0.084474	52.039	44.7	163.64		19.567	30.196	0.71043	79.334	247	902.76
161.85	0.02244	5.8764	3292.4	49.2	179.93			8.9668	10.143	0.32557	182.41	49.2	179.93		3.8236	15.131	0.13883	77.785	49.2	179.93		3.0596	20.131	0.11109	62.244	49.2	179.92		2.7203	25.141	0.09877	55.34	49.2	179.93		21.06	30.149	0.76465	77.661	271	992.58
160.09	0.021682	5.8126	2962.2	54	197.82			9.8618	10.149	0.35807	182.46	54	197.84		4.2215	15.136	0.15328	78.106	54	197.83		3.4331	20.132	0.12465	63.516	54.1	197.84		2.9279	25.142	0.10631	54.171	54	197.83		22.36	30.143	0.81186	74.992	298	1091.4
224.53	0.021434	8.1523	3777.4	59.4	217.57			10.939	10.14	0.39719	184.08	59.4	217.53		4.6608	15.132	0.16923	78.427	59.4	217.53		3.6989	20.136	0.1343	62.242	59.4	217.52		3.1796	25.156	0.11545	53.503	59.4	217.53		23.139	30.143	0.84014	70.58	328	1200
250.46	0.022991	9.094	3834.3	65.3	239.1			12.345	10.149	0.44824	188.93	65.3	239.17		5.2989	15.138	0.1924	81.093	65.3	239.18		4.3344	20.129	0.15738	66.335	65.3	239.17		3.6949	25.154	0.13416	56.548	65.3	239.17
246.23	0.021093	8.9402	3430.6	71.8	262.72			13.854	10.149	0.50301	192.83	71.8	262.97		5.9481	15.13	0.21597	82.792	71.8	262.97		4.5621	20.135	0.16564	63.494	71.9	263		3.9754	25.142	0.14434	55.334	71.8	262.97
256.65	0.022269	9.3187	3253	78.9	288.79			15.759	10.14	0.57218	199.49	79	289.15		6.9286	15.135	0.25157	87.709	79	289.15		5.3132	20.128	0.19291	67.26	79	289.15		4.5565	25.146	0.16544	57.685	79	289.12
284.42	0.020935	10.327	3280.5	86.7	317.36			17.918	10.158	0.65058	206.3	86.9	317.91		8.22	15.131	0.29846	94.642	86.9	317.91		6.1347	20.125	0.22274	70.627	86.9	317.94		5.0648	25.155	0.1839	58.309	86.9	317.94
189.91	0.022311	6.8955	1990.3	95.4	349.27			20.678	10.152	0.75079	216.51	95.5	349.59		10.063	15.135	0.36536	105.37	95.5	349.56		7.3525	20.138	0.26696	76.984	95.5	349.59		5.5119	25.14	0.20013	57.712	95.5	349.59
287.65	0.02201	10.444	2743.5	105	383.78			24.146	10.148	0.87672	229.95	105	384.36		12.293	15.135	0.44636	117.07	105	384.36		8.601	20.138	0.31229	81.909	105	384.36		6.8687	25.161	0.24939	65.412	105	384.36
173.55	0.021413	6.3013	1505.2	115	422.04			27.606	10.142	1.0023	239.1	115	422.62		14.89	15.137	0.54062	128.96	115	422.62		10.219	20.132	0.37102	88.503	115	422.62		8.6726	25.156	0.31489	75.114	115	422.62
143.24	0.022836	5.2009	1128.5	127	464.61			32.024	10.147	1.1627	252.25	127	464.68		18.151	15.132	0.65904	142.98	127	464.65		12.384	20.142	0.44963	97.546	127	464.68		10.223	25.15	0.37118	80.532	127	464.65
377.81	0.022874	13.718	2714.1	139	509.53			37.101	10.144	1.3471	265.8	140	510.93		21.789	15.131	0.79112	156.11	140	510.89		14.946	20.141	0.54268	107.08	140	510.89		12.172	25.156	0.44195	87.208	140	510.89
127.65	0.02154	4.6347	831.74	153	561.75			41.981	10.147	1.5243	273.54	153	561.77		25.852	15.131	0.93865	168.44	153	561.77		17.971	20.128	0.65249	117.09	153	561.76		14.161	25.152	0.51416	92.269	153	561.77
124.37	0.02129	4.5158	736.98	169	617.71			48.098	10.15	1.7464	285.04	169	617.65		30.592	15.131	1.1107	181.29	169	617.65		21.123	20.135	0.76693	125.18	169	617.65		16.549	25.155	0.60088	98.074	169	617.65
123.59	0.021584	4.4875	666.12	186	679.15			54.539	10.144	1.9802	293.93	186	679.16		35.205	15.138	1.2782	189.74	186	679.13		24.812	20.133	0.90088	133.73	186	679.13		19.078	25.131	0.69268	102.82	186	679.13
123.08	0.02087	4.469	603.33	204	746.73			61.58	10.142	2.2359	301.83	204	746.78		40.421	15.131	1.4676	198.13	204	746.74		28.486	20.123	1.0343	139.63	204	746.74		21.587	25.154	0.7838	105.82	204	746.71
127.46	0.023939	4.6279	568.26	224	821.01			67.249	10.149	2.4417	299.79	224	821.1		46.306	15.141	1.6813	206.43	224	821.06		32.456	20.137	1.1784	144.69	224	821.06		24.302	25.154	0.88237	108.34	224	821.06
133.72	0.022263	4.8553	542.2	247	902.75			75.52	10.14	2.742	306.19	247	902.8		51.475	15.122	1.869	208.72	247	902.72		36.322	20.137	1.3188	147.27	247	902.76		26.586	25.151	0.96531	107.8	247	902.72
137.18	0.02321	4.9807	505.85	271	992.62			82.54	10.141	2.9969	304.37	271	992.63		57.576	15.133	2.0905	212.31	271	992.63		40.165	20.14	1.4583	148.11	271	992.58		28.724	25.151	1.0429	105.92	271	992.58
138.47	0.021615	5.0276	464.41	298	1091.4			87.118	10.14	3.1631	292.18	298	1091.4		62.808	15.131	2.2805	210.65	298	1091.4		44.444	20.13	1.6137	149.06	298	1091.4		30.864	25.14	1.1206	103.51	298	1091.4
142.05	0.022219	5.1576	433.29	328	1200			89.536	10.142	3.2509	273.11	328	1200		68.929	15.13	2.5027	210.25	328	1200		49.23	20.136	1.7875	150.17	328	1200		32.824	25.136	1.1918	100.13	328	1200

## Sheet: 125ums
0L/min							1L/min							2L/min							3L/min							4L/min							5L/min								7L/min
Shear Stress	Volumetric Flow Rate	Torque	Viscosity	Shear Rate	Rotational Speed		Shear Stress	Volumetric Flow Rate	Torque	Viscosity	Shear Rate	Rotational Speed		Shear Stress	Volumetric Flow Rate	Torque	Viscosity	Shear Rate	Rotational Speed		Shear Stress	Volumetric Flow Rate	Torque	Viscosity	Shear Rate	Rotational Speed		Shear Stress	Volumetric Flow Rate	Torque	Viscosity	Shear Rate	Rotational Speed		Shear Stress	Volumetric Flow Rate	Torque	Viscosity	Shear Rate	Rotational Speed			Shear Stress	Volumetric Flow Rate	Torque	Viscosity	Shear Rate	Rotational Speed
	Constant component		Constant component	Constant component	Constant component			Constant component		Constant component	Constant component	Constant component			Constant component		Constant component	Constant component	Constant component			Constant component		Constant component	Constant component	Constant component			Constant component		Constant component	Constant component	Constant component			Constant component		Constant component	Constant component	Constant component				Constant component		Constant component	Constant component	Constant component
[Pa]	[l/min]	[mN·m]	[mPa·s]	[1/s]	[1/min]		[Pa]	[l/min]	[mN·m]	[mPa·s]	[1/s]	[1/min]		[Pa]	[l/min]	[mN·m]	[mPa·s]	[1/s]	[1/min]		[Pa]	[l/min]	[mN·m]	[mPa·s]	[1/s]	[1/min]		[Pa]	[l/min]	[mN·m]	[mPa·s]	[1/s]	[1/min]		[Pa]	[l/min]	[mN·m]	[mPa·s]	[1/s]	[1/min]			[Pa]	[l/min]	[mN·m]	[mPa·s]	[1/s]	[1/min]
424.64	0.0094087	15.418	4118000	0.103	0.37744		47.234	1.0216	1.715	458060	0.103	0.37744		12.369	2.0644	0.44909	119950	0.103	0.37744		2.6644	3.0719	0.096742	25839	0.103	0.37744		1.2139	4.0684	0.044076	11772	0.103	0.37745		0.59076	5.0822	0.02145	5729.2	0.103	0.37743			0.080555	7.0982	0.0029249	781.45	0.103	0.37732
530.14	0.0095583	19.248	4675800	0.113	0.41501		51.992	1.0217	1.8878	458570	0.113	0.41501		13.546	2.0659	0.49184	119480	0.113	0.41501		2.5205	3.0727	0.091517	22231	0.113	0.41501		1.1758	4.0684	0.042693	10371	0.113	0.41501		0.55703	5.0813	0.020225	4913.1	0.113	0.41499			0.054254	7.0979	0.0019699	478.69	0.113	0.41486
649.44	0.0094507	23.58	5209500	0.125	0.45631		56.154	1.0218	2.0389	450450	0.125	0.45631		12.851	2.0656	0.46658	103080	0.125	0.45631		2.2626	3.0722	0.082153	18150	0.125	0.4563		1.2059	4.0683	0.043784	9673.1	0.125	0.45631		0.48455	5.0813	0.017593	3887.1	0.125	0.45628			0.053705	7.0969	0.00195	430.95	0.125	0.45615
798.38	0.0093811	28.988	5824600	0.137	0.50172		60.579	1.0218	2.1995	441950	0.137	0.50172		13.103	2.0652	0.47574	95590	0.137	0.50172		2.6909	3.0717	0.097702	19631	0.137	0.50172		1.1082	4.0679	0.040236	8084.7	0.137	0.50172		0.5294	5.0818	0.019222	3862.3	0.137	0.50172			0.073705	7.0977	0.0026761	537.85	0.137	0.50159
943.58	0.0094824	34.26	6260800	0.151	0.55165		65.886	1.0218	2.3922	437160	0.151	0.55166		13.868	2.0658	0.50351	92014	0.151	0.55165		2.278	3.0723	0.082713	15115	0.151	0.55165		1.222	4.0694	0.04437	8108.4	0.151	0.55165		0.39804	5.082	0.014452	2641	0.151	0.55165			0.070559	7.0982	0.0025619	468.27	0.151	0.55154
1088.7	0.0094379	39.528	6569600	0.166	0.60656		67.693	1.0219	2.4579	408500	0.166	0.60656		13.424	2.0652	0.48739	81006	0.166	0.60655		2.3773	3.0721	0.086317	14346	0.166	0.60655		1.1375	4.0694	0.041302	6864.5	0.166	0.60655		0.51215	5.0806	0.018595	3090.7	0.166	0.60654			0.069901	7.0976	0.002538	421.98	0.166	0.60634
1243.5	0.0094633	45.151	6825000	0.182	0.66692		74.746	1.0217	2.7139	410230	0.182	0.66693		14.311	2.0637	0.5196	78542	0.182	0.66692		2.429	3.0723	0.088194	13331	0.182	0.66692		0.95636	4.0675	0.034724	5248.9	0.182	0.66691		0.34699	5.0813	0.012599	1904.5	0.182	0.6669			0.068976	7.0976	0.0025044	378.62	0.182	0.66682
1383.1	0.0093774	50.218	6903800	0.2	0.7333		79.872	1.0219	2.9	398690	0.2	0.7333		13.97	2.0649	0.50725	69735	0.2	0.73329		2.1758	3.0723	0.078999	10861	0.2	0.73329		1.1387	4.0697	0.041345	5684.1	0.2	0.73329		0.30119	5.0829	0.010936	1503.5	0.2	0.73325			0.050148	7.0975	0.0018208	250.38	0.2	0.73311
1545.2	0.009418	56.105	7015000	0.22	0.80628		83.727	1.0221	3.04	380110	0.22	0.80627		14.568	2.0645	0.52894	66135	0.22	0.80628		2.401	3.0728	0.087176	10900	0.22	0.80628		0.86	4.0705	0.031226	3904.2	0.22	0.80627		0.32623	5.0814	0.011845	1481	0.22	0.80629			0.048898	7.0973	0.0017754	222.05	0.22	0.80607
1635	0.0094609	59.365	6750800	0.242	0.88652		89.028	1.0219	3.2325	367590	0.242	0.88651		14.076	2.0653	0.5111	58120	0.242	0.88652		2.2502	3.0714	0.081702	9290.8	0.242	0.88652		1.1043	4.0698	0.040094	4559.4	0.242	0.8865		0.25685	5.0818	0.0093259	1060.6	0.242	0.88648			0.068512	7.0988	0.0024876	282.93	0.242	0.88636
1765	0.0094017	64.085	6627900	0.266	0.97474		91.886	1.0218	3.3363	345050	0.266	0.97475		14.746	2.0643	0.53542	55376	0.266	0.97473		2.3226	3.0708	0.084329	8721.5	0.266	0.97476		1.0236	4.0677	0.037166	3843.8	0.266	0.97475		0.36485	5.0813	0.013247	1370.1	0.266	0.97472			0.064364	7.0958	0.002337	241.74	0.266	0.97458
1831.2	0.0093878	66.487	6254000	0.293	1.0717		97.785	1.022	3.5504	333960	0.293	1.0717		14.223	2.0644	0.5164	48574	0.293	1.0717		2.0692	3.0716	0.075131	7067.1	0.293	1.0717		1.0323	4.0676	0.037481	3525.5	0.293	1.0718		0.30591	5.0808	0.011107	1044.8	0.293	1.0717			0.060876	7.0965	0.0022103	207.95	0.293	1.0715
1889.1	0.0095124	68.592	5867900	0.322	1.1784		104.62	1.0221	3.7986	324960	0.322	1.1784		14.951	2.0641	0.54285	46440	0.322	1.1784		2.0566	3.0715	0.074673	6388.2	0.322	1.1784		0.8542	4.0691	0.031015	2653.3	0.322	1.1784		0.33892	5.0808	0.012306	1052.8	0.322	1.1783			0.080605	7.0966	0.0029267	250.4	0.322	1.1783
1913.9	0.0093102	69.492	5406900	0.354	1.2957		108.59	1.0218	3.9429	306780	0.354	1.2957		14.247	2.0659	0.5173	40249	0.354	1.2957		2.3745	3.0714	0.086215	6707.9	0.354	1.2957		1.0303	4.0698	0.037407	2910.5	0.354	1.2957		0.4214	5.0808	0.0153	1190.5	0.354	1.2957			0.079049	7.0972	0.0028702	223.35	0.354	1.2955
1900.2	0.0095475	68.995	4882200	0.389	1.4246		114	1.0218	4.1393	292910	0.389	1.4246		14.567	2.0665	0.5289	37427	0.389	1.4246		2.1287	3.0712	0.077292	5469.4	0.389	1.4246		0.79937	4.0677	0.029024	2053.8	0.389	1.4246		0.33076	5.0813	0.012009	849.86	0.389	1.4246			0.085221	7.0987	0.0030942	218.98	0.389	1.4245
1903.7	0.0094413	69.121	4448500	0.428	1.5664		115.23	1.0219	4.184	269270	0.428	1.5664		14.892	2.0644	0.54071	34799	0.428	1.5664		2.3012	3.0708	0.083554	5377.2	0.428	1.5665		0.94084	4.0681	0.034161	2198.5	0.428	1.5664		0.28944	5.082	0.010509	676.4	0.428	1.5663			0.087781	7.0953	0.0031872	205.14	0.428	1.5663
1846.7	0.0094662	67.051	3924700	0.471	1.7223		116.4	1.022	4.2265	247380	0.471	1.7223		14.359	2.0652	0.52136	30516	0.471	1.7223		2.2088	3.0721	0.080199	4694.3	0.471	1.7223		0.86037	4.0683	0.031239	1828.5	0.471	1.7223		0.42623	5.0801	0.015476	905.82	0.471	1.7223			0.10622	7.0974	0.0038565	225.75	0.471	1.7222
1780.7	0.0094073	64.654	3441800	0.517	1.8937		120.61	1.0218	4.3792	233130	0.517	1.8937		14.452	2.0653	0.52472	27934	0.517	1.8937		2.0688	3.0717	0.075115	3998.8	0.517	1.8937		0.87092	4.069	0.031622	1683.4	0.517	1.8937		0.37109	5.0805	0.013474	717.27	0.517	1.8937			0.069219	7.0987	0.0025133	133.78	0.517	1.8938
1752.9	0.0093999	63.644	3081400	0.569	2.0822		123.68	1.0218	4.4907	217420	0.569	2.0822		14.641	2.0668	0.53161	25738	0.569	2.0822		2.1627	3.0721	0.078525	3801.8	0.569	2.0822		0.9423	4.0691	0.034214	1656.4	0.569	2.0822		0.30676	5.0836	0.011138	539.26	0.569	2.0822			0.079023	7.0996	0.0028692	138.93	0.569	2.082
1749.5	0.0094686	63.522	2797100	0.625	2.2894		124.89	1.0218	4.5346	199670	0.625	2.2894		14.453	2.064	0.52477	23108	0.625	2.2894		2.2078	3.0704	0.080161	3529.7	0.625	2.2895		0.82803	4.0677	0.030065	1323.9	0.625	2.2894		0.37544	5.0821	0.013632	600.25	0.625	2.2894			0.097358	7.0985	0.0035349	155.67	0.625	2.2891
1705.7	0.0094655	61.93	2480200	0.688	2.5173		125.95	1.0221	4.573	183140	0.688	2.5173		14.24	2.065	0.51703	20706	0.688	2.5173		2.1815	3.0721	0.079208	3172.2	0.688	2.5172		0.85256	4.069	0.030955	1239.7	0.688	2.5172		0.4225	5.0817	0.01534	614.34	0.688	2.5173			0.11969	7.0984	0.0043459	174.06	0.688	2.5171
1650.2	0.0094798	59.916	2182300	0.756	2.7678		125.92	1.0219	4.5719	166520	0.756	2.7678		14.102	2.0668	0.51203	18650	0.756	2.7677		2.5398	3.0718	0.092217	3358.9	0.756	2.7677		0.84416	4.0695	0.03065	1116.4	0.756	2.7678		0.38074	5.0811	0.013824	503.51	0.756	2.7678			0.11768	7.098	0.0042728	155.64	0.756	2.7677
1658.9	0.0093365	60.231	1995200	0.831	3.0433		124.53	1.0219	4.5216	149780	0.831	3.0433		13.758	2.0638	0.49954	16548	0.831	3.0431		2.1289	3.0698	0.077296	2560.6	0.831	3.0432		0.86138	4.0668	0.031276	1036.1	0.831	3.0432		0.39917	5.0819	0.014493	480.12	0.831	3.0431			0.10231	7.096	0.0037148	123.05	0.831	3.0433
1628.8	0.0094173	59.139	1781700	0.914	3.3461		119.83	1.0223	4.3508	131080	0.914	3.3461		13.73	2.0655	0.49851	15020	0.914	3.346		2.0642	3.0703	0.074947	2258.1	0.914	3.346		0.80094	4.0682	0.029081	876.15	0.914	3.3461		0.41259	5.0808	0.014981	451.34	0.914	3.3461			0.14097	7.0988	0.0051185	154.21	0.914	3.3461
1630.2	0.009407	59.189	1621800	1.01	3.6791		115.73	1.0222	4.202	115140	1.01	3.6791		13.43	2.0639	0.48763	13361	1.01	3.6791		2.1039	3.0697	0.076391	2093.2	1.01	3.679		0.80218	4.0673	0.029126	798.05	1.01	3.6793		0.32807	5.082	0.011912	326.42	1.01	3.6789			0.13939	7.0951	0.005061	138.67	1.01	3.6792
1672.3	0.0095315	60.718	1513100	1.11	4.0453		113.25	1.0222	4.112	102480	1.11	4.0452		13.668	2.0653	0.49626	12367	1.11	4.0452		2.219	3.0714	0.080567	2007.9	1.11	4.0452		0.82535	4.0682	0.029967	746.84	1.11	4.0451		0.35664	5.0775	0.012949	322.73	1.11	4.045			0.13416	7.0957	0.0048713	121.4	1.11	4.0452
1666.2	0.009561	60.499	1371200	1.22	4.4479		113.45	1.0221	4.1192	93362	1.22	4.4479		13.895	2.0645	0.50449	11434	1.22	4.4479		1.9511	3.0716	0.07084	1605.6	1.22	4.4478		0.79491	4.0697	0.028862	654.16	1.22	4.4479		0.33161	5.0817	0.01204	272.9	1.22	4.4479			0.16502	7.0994	0.0059917	135.8	1.22	4.448
1642.7	0.0095061	59.645	1229500	1.34	4.8905		108.04	1.0218	3.9228	80864	1.34	4.8905		13.808	2.0656	0.50136	10335	1.34	4.8906		2.2902	3.0714	0.083154	1714.1	1.34	4.8904		0.78299	4.0681	0.028429	586.06	1.34	4.8903		0.41347	5.0836	0.015013	309.48	1.34	4.8902			0.15904	7.0992	0.0057747	119.04	1.34	4.8906
1642.7	0.0094366	59.646	1118200	1.47	5.3773		102.27	1.0221	3.7134	69619	1.47	5.3772		13.16	2.0645	0.47781	8958	1.47	5.3772		2.3114	3.074	0.083925	1573.3	1.47	5.3775		0.97318	4.0681	0.035335	662.43	1.47	5.3774		0.32139	5.079	0.011669	218.77	1.47	5.3773			0.171	7.0978	0.0062089	116.41	1.47	5.3772
1634.6	0.0093688	59.352	1012000	1.62	5.9124		98.914	1.0222	3.5914	61238	1.62	5.9123		13.163	2.0649	0.47792	8149.1	1.62	5.9123		1.8245	3.0735	0.066243	1129.5	1.62	5.9124		0.80797	4.0655	0.029336	500.21	1.62	5.9124		0.36614	5.08	0.013294	226.66	1.62	5.9127			0.1944	7.1003	0.0070585	120.35	1.62	5.9123
1637.2	0.0094848	59.446	921860	1.78	6.5008		95.643	1.0219	3.4727	53851	1.78	6.5009		13.222	2.0672	0.48008	7444.8	1.78	6.5009		2.5413	3.0738	0.092271	1430.8	1.78	6.5011		0.79185	4.0671	0.028751	445.85	1.78	6.5009		0.29788	5.0795	0.010816	167.72	1.78	6.5009			0.18599	7.0986	0.0067532	104.73	1.78	6.5008
1626.7	0.0092932	59.065	833030	1.95	7.1478		88.85	1.0222	3.226	45500	1.95	7.1477		12.855	2.0653	0.46675	6582.9	1.95	7.1478		2.6697	3.0699	0.096931	1367.2	1.95	7.1471		0.89772	4.0683	0.032595	459.71	1.95	7.1479		0.39679	5.0807	0.014407	203.19	1.95	7.1478			0.26076	7.0974	0.009468	133.54	1.95	7.1476
1562.1	0.0094766	56.719	727560	2.15	7.8591		83.192	1.0221	3.0206	38746	2.15	7.859		12.868	2.0669	0.46723	5993.2	2.15	7.8593		2.1767	3.0724	0.079031	1013.8	2.15	7.8591		0.76412	4.0702	0.027744	355.88	2.15	7.8591		0.36296	5.0802	0.013179	169.05	2.15	7.8589			0.2237	7.0982	0.0081223	104.19	2.15	7.8592
1509.2	0.0094943	54.798	639280	2.36	8.6413		79.404	1.0221	2.8831	33635	2.36	8.641		12.642	2.0636	0.45903	5355.2	2.36	8.6412		2.2692	3.0712	0.082393	961.25	2.36	8.641		0.81416	4.0676	0.029561	344.87	2.36	8.6412		0.41457	5.0848	0.015053	175.6	2.36	8.6415			0.25368	7.0984	0.0092107	107.45	2.36	8.6416
1460.5	0.009497	53.028	562650	2.6	9.5012		74.842	1.0222	2.7174	28833	2.6	9.5011		12.454	2.0641	0.45218	4797.7	2.6	9.5014		1.7574	3.0723	0.06381	677.07	2.6	9.5008		0.85368	4.0653	0.030996	328.87	2.6	9.5015		0.34656	5.0794	0.012583	133.51	2.6	9.5013			0.27334	7.0941	0.0099245	105.3	2.6	9.5013
1358.7	0.0094351	49.332	476060	2.85	10.447		71.863	1.0219	2.6092	25179	2.85	10.447		12.458	2.0619	0.45233	4364.9	2.85	10.447		1.8599	3.0698	0.067531	651.68	2.85	10.447		0.81387	4.0684	0.02955	285.16	2.85	10.447		0.47004	5.0847	0.017067	164.69	2.85	10.447			0.30838	7.0983	0.011197	108.05	2.85	10.447
1304.8	0.0093865	47.375	415790	3.14	11.486		68.537	1.0222	2.4885	21840	3.14	11.487		12.228	2.0641	0.44397	3896.4	3.14	11.487		1.7138	3.0709	0.062225	546.11	3.14	11.487		0.76616	4.0699	0.027818	244.14	3.14	11.487		0.3938	5.0813	0.014298	125.49	3.14	11.487			0.3452	7.0963	0.012534	110	3.14	11.486
1207.1	0.0094298	43.829	349850	3.45	12.629		64.624	1.0222	2.3464	18729	3.45	12.63		12.127	2.0644	0.44032	3514.6	3.45	12.63		2.0265	3.0702	0.073578	587.3	3.45	12.63		0.96416	4.0673	0.035007	279.44	3.45	12.629		0.37619	5.0813	0.013659	109.03	3.45	12.63			0.34835	7.0984	0.012648	100.95	3.45	12.63
1101.3	0.0094482	39.987	290290	3.79	13.886		61.221	1.0224	2.2228	16137	3.79	13.887		12.008	2.066	0.43598	3165	3.79	13.887		1.9949	3.0751	0.072433	525.85	3.79	13.886		0.87731	4.0695	0.031854	231.24	3.79	13.887		0.43299	5.0811	0.015721	114.13	3.79	13.887			0.36176	7.0972	0.013135	95.358	3.79	13.886
1007.2	0.0093867	36.571	241460	4.17	15.268		57.404	1.0222	2.0843	13762	4.17	15.268		11.762	2.0632	0.42705	2819.6	4.17	15.269		2.3943	3.0707	0.086932	574	4.17	15.268		0.78807	4.0681	0.028614	188.93	4.17	15.268		0.47151	5.0824	0.01712	113.04	4.17	15.268			0.36912	7.0939	0.013402	88.489	4.17	15.269
908.24	0.0093591	32.977	198030	4.59	16.788		55.584	1.0223	2.0182	12119	4.59	16.788		11.695	2.0649	0.42464	2550	4.59	16.788		3.0844	3.0715	0.11199	672.52	4.59	16.788		1.0624	4.0692	0.038573	231.62	4.59	16.789		0.47091	5.0797	0.017098	102.67	4.59	16.789			0.43768	7.0981	0.015891	95.428	4.59	16.788
806.03	0.0094472	29.266	159830	5.04	18.459		53.261	1.0218	1.9338	10561	5.04	18.459		11.565	2.0648	0.41991	2293.3	5.04	18.459		2.3917	3.0697	0.086841	474.3	5.04	18.458		0.91149	4.0676	0.033095	180.74	5.04	18.459		0.50477	5.0822	0.018327	100.09	5.04	18.459			0.43649	7.0979	0.015848	86.553	5.04	18.459
722.87	0.0094248	26.246	130370	5.54	20.296		49.649	1.022	1.8027	8953.8	5.55	20.297		11.32	2.0628	0.41102	2041.6	5.54	20.296		1.9664	3.0701	0.071396	354.64	5.54	20.296		1.0778	4.0694	0.039134	194.38	5.54	20.296		0.54398	5.08	0.019751	98.104	5.54	20.296			0.49472	7.0995	0.017963	89.224	5.54	20.295
272.49	0.009392	9.8939	44697	6.1	22.315		48.472	1.0225	1.7599	7950.6	6.1	22.316		11.279	2.0634	0.40952	1850	6.1	22.316		2.3568	3.0703	0.085571	386.59	6.1	22.315		0.94721	4.0696	0.034392	155.37	6.1	22.315		0.58682	5.083	0.021306	96.251	6.1	22.316			0.58525	7.097	0.02125	95.995	6.1	22.316
279.45	0.0093596	10.146	41693	6.7	24.533		47.14	1.022	1.7116	7032.3	6.7	24.537		11.182	2.0633	0.40601	1668.1	6.7	24.537		2.4703	3.071	0.089693	368.51	6.7	24.537		1.1359	4.0678	0.041243	169.45	6.7	24.537		0.61204	5.0804	0.022222	91.303	6.7	24.537			0.60625	7.1005	0.022012	90.438	6.7	24.537
292.32	0.0093635	10.614	39666	7.37	26.975		45.599	1.0222	1.6556	6186.5	7.37	26.979		11.113	2.0654	0.4035	1507.8	7.37	26.978		2.7612	3.0712	0.10025	374.63	7.37	26.978		1.073	4.0669	0.038959	145.58	7.37	26.979		0.69605	5.0809	0.025272	94.436	7.37	26.979			0.62605	7.0975	0.022731	84.94	7.37	26.979
321.9	0.0092805	11.688	39724	8.1	29.661		43.802	1.0225	1.5904	5405	8.1	29.663		10.964	2.0632	0.39808	1352.8	8.1	29.664		3.1856	3.0742	0.11567	393.11	8.1	29.662		1.02	4.0697	0.037034	125.86	8.1	29.664		0.72401	5.0803	0.026288	89.338	8.1	29.664			0.67318	7.0946	0.024442	83.066	8.1	29.664
352.88	0.0093883	12.813	39604	8.91	32.614		42.777	1.022	1.5532	4800.7	8.91	32.616		11.143	2.0665	0.40459	1250.5	8.91	32.616		2.7642	3.0724	0.10036	310.24	8.91	32.614		1.238	4.0701	0.044948	138.92	8.91	32.617		0.7416	5.0777	0.026927	83.226	8.91	32.616			0.76294	7.0993	0.027701	85.622	8.91	32.616
389.61	0.0092221	14.146	39768	9.8	35.861		41.642	1.0219	1.5119	4250.2	9.8	35.862		11.034	2.0626	0.40064	1126.2	9.8	35.862		2.7973	3.0734	0.10157	285.52	9.8	35.861		1.0836	4.0669	0.039345	110.6	9.8	35.863		0.80521	5.08	0.029236	82.185	9.8	35.862			0.84456	7.0952	0.030665	86.2	9.8	35.863
431.13	0.0096134	15.654	40023	10.8	39.429		40.952	1.0218	1.4869	3801.6	10.8	39.431		10.976	2.0637	0.39854	1018.9	10.8	39.431		2.836	3.0719	0.10297	263.27	10.8	39.43		1.1612	4.0716	0.042163	107.79	10.8	39.432		0.88483	5.0813	0.032127	82.137	10.8	39.431			0.87545	7.0993	0.031786	81.265	10.8	39.432
478.62	0.0092385	17.378	40410	11.8	43.353		39.995	1.0223	1.4521	3376.6	11.8	43.355		10.983	2.0646	0.39877	927.23	11.8	43.356		3.0809	3.0699	0.11186	260.11	11.8	43.355		1.2995	4.0675	0.047181	109.71	11.8	43.355		0.99204	5.0818	0.03602	83.754	11.8	43.355			0.92632	7.0991	0.033633	78.205	11.8	43.356
538.15	0.0094526	19.54	41323	13	47.669		38.92	1.0218	1.4131	2988.4	13	47.67		10.951	2.0644	0.39763	840.88	13	47.671		3.3496	3.0699	0.12162	257.2	13	47.669		1.3149	4.0686	0.047741	100.96	13	47.671		1.0375	5.0804	0.037672	79.667	13	47.671			1.0901	7.1	0.03958	83.701	13	47.671
601.01	0.0092878	21.822	41972	14.3	52.414		37.673	1.0221	1.3678	2630.9	14.3	52.414		10.989	2.0689	0.39901	767.43	14.3	52.415		3.5543	3.0734	0.12905	248.21	14.3	52.414		1.4021	4.0722	0.050909	97.916	14.3	52.414		1.1181	5.0822	0.040595	78.079	14.3	52.415			1.099	7.0964	0.039903	76.748	14.3	52.414
669.37	0.0093669	24.304	42515	15.7	57.629		36.946	1.0226	1.3414	2346.6	15.7	57.63		10.978	2.0646	0.39859	697.25	15.7	57.63		3.5471	3.0746	0.12879	225.3	15.7	57.628		1.4575	4.0674	0.05292	92.569	15.7	57.632		1.2	5.0822	0.043569	76.213	15.7	57.631			1.2075	7.0975	0.043842	76.691	15.7	57.631
738.77	0.0097129	26.824	42678	17.3	63.362		36.301	1.0221	1.318	2096.9	17.3	63.366		11.104	2.066	0.40316	641.4	17.3	63.366		3.7692	3.0724	0.13686	217.73	17.3	63.367		1.5859	4.0657	0.057583	91.61	17.3	63.366		1.2729	5.0823	0.046218	73.531	17.3	63.366			1.3191	7.0945	0.047895	76.197	17.3	63.367
809.61	0.0094148	29.396	42534	19	69.672		35.783	1.0214	1.2992	1880	19	69.669		11.253	2.0619	0.40859	591.21	19	69.671		3.8839	3.0678	0.14102	204.05	19	69.67		1.6638	4.0682	0.06041	87.408	19	69.674		1.3698	5.0805	0.049734	71.962	19	69.672			1.3935	7.0986	0.050595	73.206	19	69.674
851.09	0.0094987	30.902	40666	20.9	76.606		35.225	1.0228	1.279	1683.2	20.9	76.602		11.266	2.059	0.40907	538.32	20.9	76.606		3.9817	3.0742	0.14457	190.25	20.9	76.607		1.6756	4.0669	0.060839	80.061	20.9	76.607		1.4215	5.0779	0.051613	67.921	20.9	76.607			1.5227	7.0945	0.055287	72.755	20.9	76.607
904.28	0.0094723	32.833	39297	23	84.228		35.006	1.0227	1.271	1521.3	23	84.226		11.395	2.0625	0.41372	495.16	23	84.23		4.1778	3.0743	0.15169	181.55	23	84.229		1.8899	4.0672	0.068619	82.126	23	84.231		1.5612	5.0843	0.056686	67.845	23	84.23			1.523	7.0986	0.055299	66.186	23	84.23
990.1	0.0093494	35.949	39132	25.3	92.611		34.95	1.0216	1.269	1381.3	25.3	92.61		11.391	2.0659	0.41358	450.19	25.3	92.614		4.3949	3.0754	0.15957	173.7	25.3	92.612		2.0263	4.0688	0.073571	80.084	25.3	92.613		1.6979	5.081	0.061648	67.105	25.3	92.615			1.7422	7.0948	0.063257	68.856	25.3	92.614
1066.4	0.0094257	38.721	38336	27.8	101.82		34.779	1.0219	1.2628	1250.2	27.8	101.83		11.436	2.0642	0.41523	411.08	27.8	101.83		4.5479	3.0696	0.16513	163.48	27.8	101.83		2.1952	4.068	0.079703	78.905	27.8	101.83		1.8079	5.0837	0.065641	64.984	27.8	101.83			1.8448	7.0938	0.066983	66.313	27.8	101.83
1144.9	0.009299	41.571	37431	30.6	111.96		34.439	1.0218	1.2504	1125.9	30.6	111.97		11.625	2.0629	0.42208	380.04	30.6	111.97		4.7902	3.0703	0.17393	156.6	30.6	111.97		2.43	4.0706	0.08823	79.441	30.6	111.97		1.9908	5.0798	0.072285	65.084	30.6	111.96			2.0083	7.1009	0.072919	65.655	30.6	111.97
1232.8	0.0094436	44.761	36655	33.6	123.1		34.16	1.0216	1.2403	1015.7	33.6	123.11		12.021	2.0624	0.43645	357.41	33.6	123.11		5.007	3.0665	0.1818	148.87	33.6	123.11		2.6666	4.0704	0.096821	79.286	33.6	123.11		2.1733	5.0808	0.07891	64.619	33.6	123.11			2.1464	7.1026	0.077933	63.818	33.6	123.11
1329.7	0.009155	48.281	35960	37	135.35		33.666	1.0217	1.2224	910.41	37	135.35		12.443	2.0645	0.45177	336.47	37	135.36		5.2532	3.0758	0.19073	142.05	37	135.36		2.892	4.0705	0.105	78.203	37	135.36		2.3381	5.0791	0.084894	63.226	37	135.36			2.3825	7.0943	0.086507	64.427	37	135.36
1409.5	0.0090336	51.178	34667	40.7	148.83		33.918	1.0219	1.2315	834.19	40.7	148.83		13.014	2.06	0.47252	320.06	40.7	148.83		5.516	3.0693	0.20028	135.66	40.7	148.83		3.1908	4.0679	0.11585	78.475	40.7	148.83		2.54	5.0777	0.092222	62.466	40.7	148.83			2.4321	7.0992	0.088305	59.814	40.7	148.83
1494.5	0.0094905	54.263	33430	44.7	163.64		34.192	1.0223	1.2415	764.82	44.7	163.64		13.477	2.0647	0.48931	301.44	44.7	163.64		6.0094	3.0714	0.21819	134.42	44.7	163.64		3.5514	4.0691	0.12895	79.436	44.7	163.64		2.8203	5.0793	0.1024	63.083	44.7	163.64			2.8937	7.0982	0.10507	64.726	44.7	163.64
1537.3	0.0094214	55.818	31275	49.2	179.92		34.423	1.0217	1.2498	700.27	49.2	179.93		14.071	2.0597	0.51089	286.25	49.2	179.93		6.575	3.0721	0.23873	133.76	49.2	179.93		3.8985	4.0711	0.14155	79.307	49.2	179.93		3.14	5.0801	0.11401	63.878	49.2	179.93			2.9618	7.0948	0.10754	60.25	49.2	179.93
1579.2	0.0089583	57.337	29217	54	197.84		35.534	1.0224	1.2902	657.45	54	197.83		14.918	2.0646	0.54164	276	54	197.84		7.2774	3.0694	0.26423	134.65	54	197.83		4.3223	4.0662	0.15694	79.97	54	197.84		3.5171	5.0884	0.1277	65.072	54	197.84			3.2476	7.1002	0.11791	60.086	54	197.84
1641.6	0.0090453	59.606	27625	59.4	217.52		36.457	1.0216	1.3237	613.48	59.4	217.52		15.918	2.0675	0.57796	267.86	59.4	217.53		8.1743	3.0725	0.2968	137.55	59.4	217.53		4.8781	4.0682	0.17712	82.084	59.4	217.53		3.8828	5.0806	0.14098	65.336	59.4	217.52			3.5417	7.1021	0.12859	59.596	59.4	217.53
1750.1	0.0098295	63.544	26786	65.3	239.15		37.917	1.0213	1.3767	580.29	65.3	239.17		17.112	2.0694	0.62132	261.88	65.3	239.17		9.2546	3.0644	0.33602	141.63	65.3	239.17		5.5544	4.0666	0.20167	85.006	65.3	239.17		4.46	5.0763	0.16194	68.256	65.3	239.17			3.894	7.0992	0.14139	59.593	65.3	239.18
1883.9	0.0094206	68.402	26223	71.8	262.97		39.354	1.022	1.4289	547.72	71.8	262.99		18.737	2.0619	0.6803	260.79	71.8	262.97		10.562	3.0679	0.38349	147	71.9	263		6.5093	4.0671	0.23634	90.603	71.8	262.97		4.9932	5.0812	0.1813	69.495	71.9	263			4.2288	7.1005	0.15354	58.861	71.8	262.97
2112.1	0.0095248	76.689	26742	79	289.1		41.224	1.0216	1.4968	521.86	79	289.14		20.655	2.0636	0.74995	261.47	79	289.15		12.101	3.0728	0.43938	153.19	79	289.15		7.4878	4.0667	0.27187	94.788	79	289.15		6.0002	5.0824	0.21786	75.957	79	289.15			4.8649	7.0957	0.17664	61.585	79	289.15
2115.4	0.009379	76.807	24351	86.9	317.98		43.242	1.022	1.5701	497.88	86.9	317.91		22.989	2.061	0.83471	264.69	86.9	317.91		14.039	3.0746	0.50974	161.64	86.9	317.91		8.8823	4.0676	0.3225	102.26	86.9	317.94		7.1562	5.0822	0.25983	82.394	86.9	317.91			5.7311	7.0969	0.20809	65.985	86.9	317.91
1938.4	0.0095864	70.38	20273	95.6	349.97		45.47	1.0225	1.651	476.13	95.5	349.56		25.993	2.0653	0.94376	272.18	95.5	349.56		16.305	3.0747	0.59202	170.72	95.5	349.59		10.404	4.0644	0.37777	108.95	95.5	349.56		8.6566	5.0794	0.31431	90.638	95.5	349.59			6.6764	7.1016	0.24241	69.91	95.5	349.56
2311.7	0.0093959	83.936	22058	105	383.61		48.016	1.0213	1.7434	457.27	105	384.35		29.928	2.0684	1.0866	285.01	105	384.36		19.249	3.0751	0.69891	183.33	105	384.33		12.741	4.0647	0.4626	121.34	105	384.33		10.45	5.0801	0.37941	99.515	105	384.36			8.1215	7.0947	0.29488	77.349	105	384.33
2281.4	0.0093165	82.835	19764	115	422.53		50.937	1.0216	1.8494	441.17	115	422.62		34.478	2.0639	1.2518	298.61	115	422.62		22.849	3.0724	0.82962	197.9	115	422.62		15.712	4.0674	0.57047	136.09	115	422.59		12.802	5.0837	0.46484	110.89	115	422.59			9.4061	7.0997	0.34152	81.472	115	422.59
2315.5	0.0092754	84.073	18240	127	464.68		54.61	1.0227	1.9828	430.17	127	464.68		39.979	2.0673	1.4516	314.93	127	464.65		27.436	3.0732	0.99617	216.12	127	464.68		19.026	4.0641	0.6908	149.87	127	464.68		15.805	5.0831	0.57385	124.49	127	464.68			12.332	7.0996	0.44776	97.146	127	464.65
2361.3	0.0091442	85.734	16921	140	510.79		58.87	1.0224	2.1375	421.78	140	510.89		46.49	2.0649	1.688	333.08	140	510.89		32.489	3.0713	1.1796	232.77	140	510.89		23.876	4.0699	0.86691	171.05	140	510.93		19.481	5.0833	0.70732	139.57	140	510.89			16.318	7.1033	0.59249	116.91	140	510.89
350.5	0.0098514	12.726	2275.1	154	563.9		64.032	1.022	2.3249	417.22	153	561.76		53.705	2.0623	1.95	349.93	153	561.77		38.363	3.0764	1.3929	249.96	153	561.77		29.384	4.0599	1.0669	191.46	153	561.77		24.39	5.0818	0.88556	158.92	153	561.77			20.853	7.098	0.75713	135.87	153	561.77
101.56	0.0094429	3.6873	601.85	169	617.64		70.127	1.0215	2.5462	415.56	169	617.69		62.209	2.064	2.2587	368.64	169	617.69		44.936	3.0736	1.6316	266.28	169	617.69		35.166	4.0641	1.2768	208.4	169	617.65		31.284	5.0762	1.1359	185.39	169	617.65			28.87	7.0976	1.0482	171.09	169	617.65
100.84	0.009019	3.6615	543.52	186	679.12		77.434	1.0222	2.8115	417.35	186	679.13		70.775	2.0699	2.5698	381.46	186	679.13		51.974	3.0733	1.8871	280.11	186	679.16		41.45	4.0696	1.505	223.4	186	679.13		37.764	5.0848	1.3712	203.54	186	679.13			35.795	7.0993	1.2997	192.91	186	679.16
101.12	0.0094467	3.6716	495.7	204	746.7		84.998	1.0224	3.0861	416.66	204	746.7		79.773	2.0652	2.8964	391.02	204	746.74		59.184	3.0747	2.1489	290.12	204	746.71		48.01	4.0695	1.7432	235.33	204	746.74		44.86	5.0705	1.6288	219.89	204	746.75			42.907	7.1	1.5579	210.33	204	746.71
100.96	0.0092434	3.6658	450.12	224	821.03		93.3	1.0211	3.3876	415.93	224	821.06		88.266	2.0641	3.2048	393.49	224	821.06		66.506	3.0725	2.4147	296.48	224	821.06		54.606	4.0695	1.9827	243.44	224	821.07		52.159	5.0831	1.8938	232.53	224	821.03			50.544	7.0981	1.8352	225.34	224	821.02
101.78	0.0088454	3.6954	412.68	247	902.73		100.57	1.0228	3.6516	407.78	247	902.76		96.267	2.06	3.4953	390.31	247	902.8		75.166	3.0698	2.7292	304.77	247	902.76		60.872	4.0735	2.2102	246.81	247	902.76		59.22	5.0802	2.1502	240.12	247	902.72			58.381	7.1002	2.1197	236.71	247	902.76
104.71	0.0095568	3.8018	386.13	271	992.59		106.84	1.0225	3.8793	393.98	271	992.63		103.91	2.0675	3.7729	383.18	271	992.63		85.342	3.0725	3.0986	314.7	271	992.63		68.335	4.0736	2.4812	252	271	992.59		66.484	5.0889	2.4139	245.17	271	992.59			65.875	7.0973	2.3918	242.91	271	992.63
109.85	0.0092562	3.9885	368.42	298	1091.4		113.09	1.0214	4.1061	379.27	298	1091.4		113.67	2.0684	4.1273	381.24	298	1091.4		96.675	3.07	3.5101	324.23	298	1091.4		77.345	4.0701	2.8083	259.41	298	1091.3		74.757	5.081	2.7143	250.72	298	1091.4			73.233	7.0919	2.659	245.61	298	1091.4
115.5	0.0098439	4.1936	352.31	328	1200		119.18	1.0218	4.3273	363.54	328	1200		125.07	2.0687	4.541	381.49	328	1200		114.04	3.0684	4.1405	347.85	328	1200		86.827	4.0657	3.1526	264.84	328	1200		83.483	5.0839	3.0311	254.65	328	1200			80.709	7.0905	2.9304	246.19	328	1200
[truncated: 18 more columns]

## Sheet: 63ums
0L/min							0.25L/min							0.5L/min							1L/min							1.5L/min							2L/min							3L/min							4L/min
Shear Stress	Volumetric Flow Rate	Torque	Viscosity	Shear Rate	Rotational Speed		Shear Stress	Volumetric Flow Rate	Torque	Viscosity	Shear Rate	Rotational Speed		Shear Stress	Volumetric Flow Rate	Torque	Viscosity	Shear Rate	Rotational Speed		Shear Stress	Volumetric Flow Rate	Torque	Viscosity	Shear Rate	Rotational Speed		Shear Stress	Volumetric Flow Rate	Torque	Viscosity	Shear Rate	Rotational Speed		Shear Stress	Volumetric Flow Rate	Torque	Viscosity	Shear Rate	Rotational Speed		Shear Stress	Volumetric Flow Rate	Torque	Viscosity	Shear Rate	Rotational Speed		Shear Stress
	Constant component		Constant component	Constant component	Constant component			Constant component		Constant component	Constant component	Constant component			Constant component		Constant component	Constant component	Constant component			Constant component		Constant component	Constant component	Constant component			Constant component		Constant component	Constant component	Constant component			Constant component		Constant component	Constant component	Constant component			Constant component		Constant component	Constant component	Constant component
[Pa]	[l/min]	[mN·m]	[mPa·s]	[1/s]	[1/min]		[Pa]	[l/min]	[mN·m]	[mPa·s]	[1/s]	[1/min]		[Pa]	[l/min]	[mN·m]	[mPa·s]	[1/s]	[1/min]		[Pa]	[l/min]	[mN·m]	[mPa·s]	[1/s]	[1/min]		[Pa]	[l/min]	[mN·m]	[mPa·s]	[1/s]	[1/min]		[Pa]	[l/min]	[mN·m]	[mPa·s]	[1/s]	[1/min]		[Pa]	[l/min]	[mN·m]	[mPa·s]	[1/s]	[1/min]		[Pa]
54.297	0.0094891	1.9715	526550	0.103	0.37744		29.166	0.26397	1.059	282840	0.103	0.37744		8.5076	0.51429	0.3089	82504	0.103	0.37744		1.8499	1.0228	0.067166	17939	0.103	0.37744		0.20966	1.527	0.0076123	2033.2	0.103	0.37744		0.031587	2.0312	0.0011469	306.34	0.103	0.37742		0.01695	3.0319	0.00061543	93.039	0.182	0.66685		0.010186
58.435	0.0095173	2.1217	515390	0.113	0.41501		30.244	0.26387	1.0981	266750	0.113	0.41501		8.8233	0.51454	0.32036	77821	0.113	0.41501		1.9696	1.0228	0.071515	17372	0.113	0.41501		0.22685	1.527	0.0082365	2000.8	0.113	0.415		0.035492	2.031	0.0012887	313.07	0.113	0.41496		0.018392	3.0319	0.00066778	83.498	0.22	0.80624		0.010845
61.768	0.009465	2.2427	495480	0.125	0.45631		31.33	0.26389	1.1376	251320	0.125	0.45631		9.3653	0.5143	0.34004	75125	0.125	0.45631		1.9691	1.0228	0.071496	15796	0.125	0.45631		0.19642	1.5269	0.0071317	1575.6	0.125	0.45631		0.037235	2.031	0.0013519	298.7	0.125	0.45627		0.022086	3.0319	0.00080191	91.186	0.242	0.88656		0.0078031
66.033	0.0093921	2.3976	481740	0.137	0.50172		33.042	0.26409	1.1997	241060	0.137	0.50172		8.4771	0.51447	0.30779	61845	0.137	0.50172		1.9708	1.0228	0.071556	14378	0.137	0.50172		0.19472	1.5269	0.0070699	1420.6	0.137	0.50172		0.038518	2.0311	0.0013985	281.02	0.137	0.5017		0.018112	3.0319	0.00065761	68.013	0.266	0.97473		0.0085013
68.82	0.0095115	2.4988	456630	0.151	0.55166		33.765	0.26408	1.2259	224030	0.151	0.55166		9.4065	0.51429	0.34154	62414	0.151	0.55165		1.8305	1.0229	0.066464	12146	0.151	0.55165		0.21258	1.527	0.0077183	1410.5	0.151	0.55165		0.044414	2.0311	0.0016126	294.72	0.151	0.55161		0.027434	3.0319	0.00099609	93.699	0.293	1.0717		0.010344
74.543	0.0095326	2.7066	449840	0.166	0.60656		35.142	0.26403	1.276	212070	0.166	0.60656		8.9649	0.51439	0.3255	54099	0.166	0.60655		1.7982	1.0229	0.065291	10852	0.166	0.60656		0.20563	1.527	0.0074663	1240.9	0.166	0.60656		0.044366	2.031	0.0016109	267.74	0.166	0.60654		0.022692	3.0319	0.0008239	70.485	0.322	1.1784		0.011262
78.791	0.0094461	2.8608	432430	0.182	0.66692		36.522	0.264	1.3261	200450	0.182	0.66692		9.0627	0.51453	0.32905	49740	0.182	0.66692		1.814	1.0228	0.065863	9955.8	0.182	0.66692		0.21572	1.527	0.0078325	1184	0.182	0.66691		0.044019	2.0308	0.0015983	241.61	0.182	0.66688		0.024989	3.0318	0.00090733	70.596	0.354	1.2957		0.019163
84.554	0.0094671	3.07	422060	0.2	0.7333		37.764	0.26415	1.3711	188500	0.2	0.7333		9.3022	0.51451	0.33775	46433	0.2	0.7333		1.6686	1.0228	0.060585	8329.1	0.2	0.73329		0.21063	1.5268	0.0076478	1051.4	0.2	0.73329		0.048777	2.031	0.001771	243.49	0.2	0.73325		0.024806	3.0319	0.00090068	63.737	0.389	1.4246		0.020888
88.945	0.0095882	3.2295	403790	0.22	0.80627		39.931	0.26407	1.4499	181280	0.22	0.80627		9.1167	0.51443	0.33101	41388	0.22	0.80627		1.8453	1.0228	0.066999	8377.1	0.22	0.80627		0.19166	1.5268	0.006959	870.11	0.22	0.80627		0.056489	2.031	0.002051	256.46	0.22	0.80624		0.027057	3.0319	0.00098241	63.225	0.428	1.5664		0.013963
95.088	0.0094606	3.4525	392610	0.242	0.88652		40.989	0.26398	1.4882	169240	0.242	0.88652		9.8836	0.51437	0.35886	40808	0.242	0.88652		1.8694	1.0227	0.067875	7718.4	0.242	0.88653		0.18061	1.5268	0.0065575	745.69	0.242	0.88653		0.071244	2.031	0.0025868	294.16	0.242	0.88651		0.03124	3.0319	0.0011343	66.39	0.471	1.7224		0.020101
101.9	0.0095438	3.6997	382640	0.266	0.97474		42.893	0.26393	1.5574	161070	0.266	0.97474		9.2575	0.51442	0.33613	34764	0.266	0.97473		1.836	1.0226	0.066662	6894.5	0.266	0.97474		0.17191	1.5267	0.0062417	645.53	0.266	0.97475		0.069595	2.031	0.0025269	261.34	0.266	0.97473		0.038032	3.0321	0.0013809	73.508	0.517	1.8938		0.024129
107.69	0.009374	3.9102	367800	0.293	1.0718		44.703	0.26396	1.6231	152670	0.293	1.0717		9.7164	0.51445	0.35279	33184	0.293	1.0718		1.8427	1.0227	0.066907	6293.5	0.293	1.0717		0.18382	1.5267	0.0066742	627.8	0.293	1.0717		0.068611	2.0309	0.0024912	234.33	0.293	1.0717		0.053324	3.032	0.0019361	93.739	0.569	2.0822		0.023216
116.63	0.0093834	4.2345	362260	0.322	1.1784		46.708	0.26407	1.6959	145080	0.322	1.1784		9.6579	0.51448	0.35067	29999	0.322	1.1784		1.7271	1.0228	0.06271	5364.7	0.322	1.1784		0.19652	1.5269	0.0071352	610.41	0.322	1.1784		0.072332	2.0311	0.0026263	224.69	0.322	1.1784		0.042511	3.032	0.0015435	67.965	0.625	2.2895		0.029171
124.69	0.0093594	4.5273	352250	0.354	1.2957		48.407	0.26391	1.7576	136750	0.354	1.2957		8.9945	0.51458	0.32658	25409	0.354	1.2957		1.5379	1.0229	0.055841	4344.7	0.354	1.2957		0.20289	1.5269	0.0073667	573.18	0.354	1.2957		0.067181	2.0311	0.0024393	189.79	0.354	1.2956		0.04776	3.0317	0.0017341	69.445	0.688	2.5173		0.025826
131.44	0.0093842	4.7725	337720	0.389	1.4246		50.114	0.264	1.8196	128760	0.389	1.4246		9.8626	0.51453	0.3581	25340	0.389	1.4246		1.7447	1.023	0.063347	4482.6	0.389	1.4246		0.18727	1.5269	0.0067994	481.15	0.389	1.4246		0.073856	2.0311	0.0026816	189.75	0.389	1.4247		0.058066	3.032	0.0021083	76.791	0.756	2.7678		0.025575
140.52	0.0093459	5.1022	328360	0.428	1.5664		52.615	0.26409	1.9104	122950	0.428	1.5664		9.9845	0.51448	0.36252	23331	0.428	1.5664		1.5178	1.023	0.055108	3546.7	0.428	1.5664		0.20472	1.527	0.0074332	478.38	0.428	1.5664		0.074566	2.031	0.0027074	174.24	0.428	1.5664		0.064001	3.0319	0.0023238	76.977	0.831	3.0433		0.037402
152.68	0.0093576	5.5436	324480	0.471	1.7223		54.251	0.26411	1.9698	115300	0.471	1.7223		9.2698	0.51452	0.33657	19700	0.471	1.7223		1.9532	1.0229	0.070917	4150.7	0.471	1.7224		0.18906	1.527	0.0068645	401.8	0.471	1.7223		0.081942	2.0311	0.0029752	174.15	0.471	1.7223		0.065554	3.0318	0.0023802	71.71	0.914	3.3461		0.035846
161.06	0.0092944	5.8479	311310	0.517	1.8937		55.959	0.26422	2.0318	108160	0.517	1.8937		9.6054	0.51442	0.34876	18566	0.517	1.8938		2.0007	1.0228	0.072643	3867.1	0.517	1.8938		0.20477	1.5271	0.0074348	395.79	0.517	1.8937		0.085456	2.0311	0.0031028	165.18	0.517	1.8937		0.074974	3.032	0.0027222	74.592	1.01	3.679		0.038276
172.89	0.0093597	6.2775	303930	0.569	2.0822		58.412	0.26426	2.1209	102680	0.569	2.0822		10.418	0.51454	0.37825	18314	0.569	2.0822		1.5548	1.0228	0.056453	2733.3	0.569	2.0821		0.21413	1.5268	0.0077749	376.43	0.569	2.0822		0.0945	2.0312	0.0034311	166.12	0.569	2.0822		0.080062	3.032	0.0029069	72.444	1.11	4.0452		0.054078
186.17	0.0093696	6.7596	297650	0.625	2.2894		61.293	0.26422	2.2255	97995	0.625	2.2894		9.5093	0.51449	0.34527	15204	0.625	2.2893		1.4519	1.0232	0.052716	2321.3	0.625	2.2894		0.22083	1.5269	0.0080181	353.07	0.625	2.2894		0.086668	2.0311	0.0031468	138.57	0.625	2.2894		0.092455	3.0319	0.0033569	76.083	1.22	4.448		0.051498
198.68	0.0092778	7.2138	288900	0.688	2.5173		63.254	0.26425	2.2967	91977	0.688	2.5173		9.1821	0.51441	0.33339	13352	0.688	2.5172		1.4154	1.0228	0.051391	2058.1	0.688	2.5173		0.21068	1.5267	0.0076495	306.35	0.688	2.5172		0.091166	2.031	0.0033101	132.56	0.688	2.5172		0.094912	3.0319	0.0034461	71.038	1.34	4.8905		0.052298
210.94	0.0093443	7.6588	278960	0.756	2.7678		66.595	0.26417	2.418	88070	0.756	2.7678		9.0593	0.5146	0.32893	11981	0.756	2.7678		1.3162	1.0228	0.047791	1740.7	0.756	2.7677		0.1994	1.5269	0.0072399	263.7	0.756	2.7678		0.10548	2.031	0.0038299	139.5	0.756	2.7678		0.10133	3.0319	0.003679	68.975	1.47	5.3772		0.055167
230.52	0.0095414	8.3698	277260	0.831	3.0433		68.196	0.26399	2.4761	82024	0.831	3.0432		8.9317	0.51433	0.3243	10743	0.831	3.0432		1.2984	1.0231	0.047143	1561.7	0.831	3.0432		0.20226	1.527	0.0073438	243.27	0.831	3.0433		0.11126	2.0311	0.0040398	133.83	0.831	3.0432		0.1122	3.032	0.0040739	69.463	1.62	5.9124		0.050245
246.81	0.0094335	8.9614	269990	0.914	3.3461		70.77	0.264	2.5695	77414	0.914	3.3461		9.1771	0.51435	0.33321	10039	0.914	3.3461		1.5339	1.0231	0.055693	1677.9	0.914	3.3461		0.20255	1.5267	0.0073542	221.57	0.914	3.3461		0.12786	2.031	0.0046424	139.87	0.914	3.3461		0.12878	3.0322	0.0046758	72.508	1.78	6.5009		0.077913
263.81	0.0094209	9.5785	262460	1.01	3.6791		72.868	0.2641	2.6457	72496	1.01	3.6791		9.2381	0.51451	0.33542	9190.8	1.01	3.6791		1.527	1.023	0.055443	1519.2	1.01	3.6792		0.218	1.5269	0.0079152	216.89	1.01	3.6791		0.11265	2.0314	0.0040901	112.07	1.01	3.6791		0.14688	3.0318	0.0053329	75.214	1.95	7.1478		0.086353
285.02	0.0094414	10.349	257900	1.11	4.0453		76.003	0.26398	2.7596	68771	1.11	4.0453		8.9698	0.51426	0.32568	8116.3	1.11	4.0452		1.4946	1.0226	0.054267	1352.4	1.11	4.0453		0.20035	1.5271	0.0072744	181.28	1.11	4.0453		0.11935	2.031	0.0043336	108	1.11	4.0453		0.15783	3.0319	0.0057306	73.509	2.15	7.8591		0.086331
297.83	0.010211	10.814	245090	1.22	4.4479		79.224	0.26422	2.8765	65197	1.22	4.4479		9.1597	0.51433	0.33258	7538	1.22	4.4478		1.6084	1.023	0.058399	1323.6	1.22	4.4478		0.21251	1.5269	0.0077159	174.88	1.22	4.4479		0.11842	2.0313	0.0042996	97.449	1.22	4.4479		0.16792	3.032	0.0060971	71.131	2.36	8.6412		0.098787
319.26	0.009447	11.592	238950	1.34	4.8905		79.121	0.26414	2.8728	59219	1.34	4.8905		9.2049	0.51424	0.33422	6889.5	1.34	4.8904		1.7912	1.0226	0.065036	1340.7	1.34	4.8903		0.23217	1.5267	0.0084297	173.77	1.34	4.8906		0.13829	2.0312	0.0050212	103.51	1.34	4.8905		0.18016	3.032	0.0065413	69.405	2.6	9.5012		0.11375
339.43	0.0094593	12.324	231050	1.47	5.3772		80.62	0.26399	2.9272	54880	1.47	5.3771		9.2528	0.5146	0.33596	6298.4	1.47	5.3773		1.7854	1.0228	0.064824	1215.3	1.47	5.3772		0.23834	1.5271	0.0086536	162.24	1.47	5.3773		0.14835	2.031	0.0053865	100.99	1.47	5.3772		0.19636	3.0321	0.0071294	68.798	2.85	10.447		0.12093
360.5	0.0094584	13.089	223180	1.62	5.9124		85.432	0.2644	3.1019	52891	1.62	5.9123		8.9255	0.51454	0.32407	5525.7	1.62	5.9124		1.6709	1.0228	0.06067	1034.5	1.62	5.9125		0.23114	1.527	0.0083925	143.1	1.62	5.9124		0.15772	2.0311	0.0057265	97.641	1.62	5.9125		0.22047	3.032	0.0080049	70.255	3.14	11.487		0.13725
390.69	0.0094709	14.185	219980	1.78	6.5008		87.734	0.26428	3.1855	49400	1.78	6.5007		9.0914	0.51443	0.3301	5119.1	1.78	6.5007		1.495	1.0229	0.054281	841.78	1.78	6.5007		0.25667	1.5269	0.0093193	144.52	1.78	6.5008		0.18258	2.0309	0.0066292	102.8	1.78	6.5008		0.23423	3.032	0.0085047	67.885	3.45	12.63		0.13944
405.24	0.0093115	14.714	207520	1.95	7.1478		88.787	0.2644	3.2237	45468	1.95	7.1476		8.8469	0.51445	0.32122	4530.4	1.95	7.1478		1.7281	1.0228	0.062746	884.96	1.95	7.1478		0.27324	1.5267	0.009921	139.93	1.95	7.1477		0.19369	2.0308	0.0070325	99.186	1.95	7.1477		0.25593	3.0319	0.0092926	67.46	3.79	13.887		0.15919
424.52	0.0093462	15.414	197720	2.15	7.8591		91.772	0.26415	3.3321	42742	2.15	7.8591		8.6636	0.51447	0.31456	4035	2.15	7.8591		1.5305	1.023	0.05557	712.83	2.15	7.859		0.30181	1.5268	0.010958	140.57	2.15	7.8591		0.19408	2.0312	0.0070466	90.39	2.15	7.8591		0.29096	3.0324	0.010564	69.751	4.17	15.269		0.16836
442.32	0.0094604	16.06	187360	2.36	8.6413		93	0.26442	3.3767	39394	2.36	8.6412		8.5185	0.51436	0.3093	3608.3	2.36	8.6414		1.6284	1.023	0.059127	689.76	2.36	8.6416		0.30254	1.527	0.010985	128.15	2.36	8.6413		0.22266	2.0312	0.0080844	94.316	2.36	8.6412		0.30074	3.032	0.01092	65.571	4.59	16.788		0.20274
447.4	0.0094865	16.244	172360	2.6	9.5013		94.901	0.26397	3.4457	36561	2.6	9.5011		8.4636	0.51453	0.3073	3260.6	2.6	9.5012		1.6364	1.0228	0.059414	630.41	2.6	9.5012		0.31298	1.527	0.011364	120.57	2.6	9.5013		0.22901	2.0309	0.0083152	88.226	2.6	9.5014		0.36326	3.0318	0.013189	72.031	5.04	18.459		0.20888
454.5	0.0094632	16.502	159250	2.85	10.447		96.274	0.26408	3.4956	33732	2.85	10.447		8.3733	0.51434	0.30402	2933.8	2.85	10.447		1.5473	1.0231	0.056182	542.15	2.85	10.447		0.33965	1.5267	0.012332	119	2.85	10.447		0.24304	2.0308	0.0088245	85.155	2.85	10.447		0.40947	3.0319	0.014867	73.846	5.54	20.296		0.23107
452.94	0.0092944	16.446	144330	3.14	11.487		97.59	0.26421	3.5434	31098	3.14	11.487		8.3364	0.51452	0.30268	2656.5	3.14	11.487		1.5525	1.023	0.056368	494.71	3.14	11.487		0.35974	1.527	0.013062	114.63	3.14	11.487		0.27005	2.031	0.009805	86.053	3.14	11.487		0.41231	3.0315	0.01497	67.628	6.1	22.316		0.25789
365.59	0.0093762	13.274	105960	3.45	12.629		97.678	0.26403	3.5466	28309	3.45	12.63		8.3716	0.51465	0.30396	2426.3	3.45	12.63		1.4964	1.0227	0.054334	433.7	3.45	12.63		0.38481	1.5267	0.013972	111.52	3.45	12.63		0.28586	2.0309	0.010379	82.846	3.45	12.63		0.46221	3.032	0.016782	68.951	6.7	24.537		0.2783
270.43	0.0096386	9.819	71283	3.79	13.887		98.541	0.26407	3.5779	25975	3.79	13.886		8.1341	0.5145	0.29534	2144	3.79	13.887		1.5482	1.0227	0.056212	408.08	3.79	13.887		0.40356	1.5268	0.014653	106.37	3.79	13.887		0.30785	2.031	0.011178	81.144	3.79	13.887		0.49266	3.0321	0.017888	66.841	7.37	26.979		0.30845
244.15	0.009325	8.8646	58529	4.17	15.269		99.083	0.26411	3.5976	23753	4.17	15.268		8.0722	0.51416	0.29309	1935.1	4.17	15.269		1.5349	1.0229	0.055731	367.97	4.17	15.268		0.43843	1.5269	0.015919	105.1	4.17	15.269		0.33386	2.0308	0.012122	80.035	4.17	15.269		0.55615	3.0322	0.020193	68.625	8.1	29.664		0.31233
219.55	0.0093583	7.9714	47868	4.59	16.788		98.358	0.264	3.5712	21445	4.59	16.788		8.0626	0.51441	0.29274	1757.9	4.59	16.788		1.5367	1.0228	0.055796	335.05	4.59	16.788		0.4629	1.5266	0.016807	100.92	4.59	16.788		0.37032	2.0312	0.013446	80.74	4.59	16.788		0.59596	3.0319	0.021638	66.882	8.91	32.616		0.3731
213.34	0.0091911	7.7462	42306	5.04	18.459		99.479	0.26418	3.6119	19726	5.04	18.459		8.03	0.51438	0.29156	1592.3	5.04	18.459		1.5589	1.0228	0.056601	309.13	5.04	18.459		0.49441	1.5268	0.017951	98.039	5.04	18.459		0.38731	2.0311	0.014063	76.801	5.04	18.459		0.65091	3.0318	0.023634	66.436	9.8	35.862		0.37965
208.06	0.009308	7.5544	37524	5.54	20.295		98.902	0.26418	3.591	17837	5.54	20.296		8.0848	0.51448	0.29355	1458	5.54	20.296		1.7478	1.0225	0.063459	315.2	5.54	20.296		0.53554	1.5266	0.019445	96.581	5.54	20.296		0.45403	2.0311	0.016485	81.884	5.54	20.296		0.68098	3.0317	0.024726	63.215	10.8	39.431		0.42066
200.89	0.0093745	7.294	32951	6.1	22.316		97.689	0.2638	3.5469	16023	6.1	22.316		8.1005	0.51467	0.29412	1328.7	6.1	22.316		1.6466	1.0226	0.059785	270.08	6.1	22.315		0.5686	1.5267	0.020645	93.263	6.1	22.316		0.46915	2.0313	0.017034	76.95	6.1	22.316		0.76704	3.0315	0.02785	64.758	11.8	43.355		0.43547
200.89	0.0094036	7.2939	29969	6.7	24.536		97.806	0.26385	3.5512	14591	6.7	24.536		8.0215	0.51429	0.29125	1196.6	6.7	24.537		1.6722	1.0226	0.060714	249.44	6.7	24.537		0.58274	1.5267	0.021158	86.932	6.7	24.537		0.51568	2.031	0.018724	76.927	6.7	24.537		0.85183	3.0318	0.030929	65.407	13	47.67		0.49342
200.48	0.0092185	7.2792	27201	7.37	26.978		97.344	0.26451	3.5344	13207	7.37	26.979		8.0101	0.51435	0.29084	1086.8	7.37	26.979		1.7494	1.0225	0.063518	237.34	7.37	26.979		0.61681	1.5269	0.022395	83.684	7.37	26.979		0.54338	2.0311	0.019729	73.721	7.37	26.979		0.83946	3.0317	0.03048	58.623	14.3	52.414		0.54339
202.32	0.009329	7.3461	24966	8.1	29.664		96.849	0.26427	3.5165	11950	8.1	29.664		8.0299	0.51471	0.29155	990.83	8.1	29.664		1.7339	1.0228	0.062956	213.95	8.1	29.664		0.68228	1.5269	0.024773	84.188	8.1	29.664		0.58544	2.0307	0.021256	72.239	8.1	29.664		0.91565	3.0319	0.033246	58.156	15.7	57.631		0.58111
203.21	0.0093436	7.3783	22806	8.91	32.615		95.649	0.26428	3.4729	10734	8.91	32.616		8.054	0.51435	0.29243	903.86	8.91	32.616		1.8536	1.0227	0.067302	208.02	8.91	32.617		0.6947	1.5273	0.025224	77.962	8.91	32.616		0.61325	2.0311	0.022266	68.822	8.91	32.616		0.95496	3.0316	0.034673	55.163	17.3	63.366		0.66085
205.55	0.0092353	7.4633	20980	9.8	35.862		94.667	0.26411	3.4372	9662.6	9.8	35.861		8.1727	0.51408	0.29674	834.16	9.8	35.862		1.8676	1.0219	0.06781	190.62	9.8	35.862		0.76299	1.527	0.027703	77.876	9.8	35.862		0.6846	2.0309	0.024857	69.875	9.8	35.862		1.0467	3.0322	0.038005	54.99	19	69.673		0.71994
206.22	0.0091719	7.4877	19144	10.8	39.43		94.044	0.26422	3.4146	8730	10.8	39.431		8.0826	0.51443	0.29347	750.29	10.8	39.431		1.9448	1.0227	0.070612	180.53	10.8	39.431		0.80952	1.5271	0.029392	75.146	10.8	39.431		0.71806	2.0307	0.026072	66.656	10.8	39.431		1.008	3.0321	0.0366	48.164	20.9	76.607		0.73838
208.06	0.0094108	7.5545	17566	11.8	43.355		92.466	0.2639	3.3573	7806.5	11.8	43.355		8.212	0.51447	0.29817	693.31	11.8	43.355		2.013	1.0236	0.073087	169.95	11.8	43.355		0.85736	1.5268	0.03113	72.383	11.8	43.356		0.78508	2.031	0.028505	66.282	11.8	43.355		1.1034	3.0324	0.040064	47.95	23	84.231		0.7742
210.96	0.0093264	7.6595	16199	13	47.668		91.926	0.26356	3.3377	7058.6	13	47.669		8.4062	0.51468	0.30522	645.47	13	47.67		2.034	1.0227	0.073853	156.18	13	47.67		0.89535	1.5267	0.032509	68.748	13	47.67		0.82254	2.031	0.029865	63.157	13	47.671		1.1734	3.0319	0.042603	46.374	25.3	92.613		0.86568
211.66	0.0095125	7.685	14781	14.3	52.414		90.878	0.26399	3.2997	6346.6	14.3	52.413		8.4398	0.51429	0.30644	589.39	14.3	52.414		2.1111	1.0222	0.076651	147.43	14.3	52.414		0.91159	1.527	0.033098	63.66	14.3	52.414		0.88248	2.0311	0.032041	61.627	14.3	52.414		1.1693	3.0324	0.042457	42.032	27.8	101.83		0.9356
212.14	0.0092897	7.7025	13475	15.7	57.627		89.631	0.26424	3.2544	5692.8	15.7	57.63		8.5188	0.51444	0.30931	541.06	15.7	57.631		2.1614	1.0231	0.078479	137.28	15.7	57.631		0.99376	1.5268	0.036082	63.117	15.7	57.631		0.91947	2.0311	0.033385	58.399	15.7	57.631		1.2766	3.0318	0.046353	41.736	30.6	111.96		0.95495
214.51	0.0092193	7.7884	12391	17.3	63.368		88.038	0.26387	3.1965	5085.4	17.3	63.367		8.6784	0.51435	0.3151	501.31	17.3	63.366		2.2389	1.0226	0.081291	129.33	17.3	63.366		1.0186	1.5269	0.036982	58.836	17.3	63.367		0.98722	2.031	0.035845	57.026	17.3	63.366		1.3892	3.0322	0.05044	41.305	33.6	123.11		0.95525
196.99	0.0093214	7.1523	10350	19	69.664		87.966	0.26494	3.1939	4621.4	19	69.673		8.8529	0.51457	0.32144	465.1	19	69.672		2.2973	1.0227	0.083413	120.69	19	69.673		1.1084	1.5269	0.040245	58.232	19	69.673		1.0232	2.0307	0.037151	53.755	19	69.672		1.4759	3.0321	0.053589	39.911	37	135.36		1.1051
200.99	0.0093592	7.2978	9603.4	20.9	76.609		86.249	0.26444	3.1316	4121.1	20.9	76.606		9.0748	0.51455	0.32949	433.6	20.9	76.607		2.3479	1.0233	0.085251	112.19	20.9	76.607		1.1478	1.5268	0.041674	54.841	20.9	76.607		1.0827	2.0309	0.039311	51.732	20.9	76.607		1.6146	3.0321	0.058623	39.709	40.7	148.83		1.0838
162.82	0.0093246	5.9117	7077.7	23	84.204		85.175	0.26406	3.0926	3701.4	23	84.229		9.2098	0.51417	0.3344	400.22	23	84.231		2.4952	1.0223	0.090598	108.43	23	84.232		1.2295	1.5268	0.04464	53.427	23	84.231		1.1184	2.0311	0.040609	48.602	23	84.232		1.7221	3.0317	0.062529	38.52	44.7	163.65		1.263
164.25	0.0092519	5.9638	6492	25.3	92.609		84.916	0.26348	3.0832	3356	25.3	92.615		9.5308	0.51492	0.34605	376.69	25.3	92.612		2.6172	1.0227	0.095026	103.44	25.3	92.613		1.3094	1.5269	0.047544	51.752	25.3	92.613		1.1932	2.0313	0.043323	47.158	25.3	92.613		1.9747	3.0315	0.071699	40.172	49.2	179.93		1.2389
135.3	0.0092018	4.9126	4862.7	27.8	101.85		83.723	0.26452	3.0399	3009.5	27.8	101.83		9.8112	0.51438	0.35623	352.67	27.8	101.83		2.7778	1.0229	0.10086	99.849	27.8	101.83		1.3802	1.5267	0.050114	49.612	27.8	101.83		1.2354	2.0307	0.044855	44.406	27.8	101.83		2.1605	3.0322	0.078445	39.973	54	197.84		1.389
143.91	0.0093862	5.2253	4706	30.6	111.94		82.869	0.26449	3.0088	2709.1	30.6	111.96		9.9553	0.51478	0.36146	325.45	30.6	111.97		2.9148	1.0226	0.10583	95.289	30.6	111.97		1.4611	1.5275	0.053051	47.766	30.6	111.97		1.289	2.0307	0.046801	42.139	30.6	111.97		2.3521	3.0325	0.085403	39.58	59.4	217.52		1.4778
139.18	0.0094805	5.0534	4139	33.6	123.08		81.981	0.26332	2.9766	2437.6	33.6	123.11		10.347	0.51422	0.37567	307.63	33.6	123.11		3.1737	1.0231	0.11523	94.364	33.6	123.11		1.5815	1.527	0.057421	47.021	33.6	123.11		1.3853	2.0315	0.0503	41.19	33.6	123.11		2.6311	3.0316	0.095532	40.267	65.3	239.17		1.5785
119.58	0.0091404	4.3419	3234.9	37	135.31		81.526	0.26399	2.9601	2204.6	37	135.36		10.865	0.51499	0.39449	293.8	37	135.36		3.4974	1.0225	0.12699	94.575	37	135.36		1.7063	1.5273	0.061955	46.142	37	135.36		1.4256	2.0312	0.051762	38.55	37	135.36		2.9426	3.0316	0.10684	40.958	71.8	262.97		1.7949
151.87	0.0096038	5.5143	3737.4	40.6	148.74		80.337	0.26454	2.9169	1975.8	40.7	148.83		11.611	0.51397	0.4216	285.57	40.7	148.83		3.8139	1.0223	0.13848	93.797	40.7	148.83		1.8884	1.5273	0.068564	46.442	40.7	148.83		1.6035	2.0307	0.05822	39.435	40.7	148.83		3.4331	3.0316	0.12465	43.459	79	289.15		1.9107
131.96	0.0092693	4.7912	2951.8	44.7	163.63		79.703	0.26418	2.8939	1782.8	44.7	163.64		12.769	0.5141	0.46362	285.61	44.7	163.64		4.2544	1.0232	0.15447	95.16	44.7	163.65		2.0252	1.5266	0.073533	45.299	44.7	163.65		1.7268	2.0309	0.062698	38.625	44.7	163.64		4.07	3.0318	0.14778	46.857	86.9	317.94		2.0838
95.243	0.0092903	3.4581	1938.4	49.1	179.85		78.785	0.26425	2.8606	1602.7	49.2	179.93		13.832	0.51406	0.50222	281.39	49.2	179.93		4.7682	1.0233	0.17313	97	49.2	179.93		2.3441	1.5274	0.085109	47.686	49.2	179.93		1.9434	2.0317	0.070562	39.535	49.2	179.93		4.9455	3.0319	0.17956	51.785	95.5	349.56		2.3092
123.5	0.0093195	4.4843	2285.3	54	197.82		78.451	0.26431	2.8484	1451.5	54	197.83		15.047	0.51431	0.54635	278.41	54	197.83		5.3614	1.0226	0.19467	99.196	54	197.84		2.6928	1.5265	0.097773	49.822	54	197.84		2.1634	2.0311	0.078549	40.026	54	197.84		6.179	3.0318	0.22435	58.844	105	384.36		2.6199
124.65	0.0096283	4.526	2097.7	59.4	217.52		77.823	0.26416	2.8256	1309.5	59.4	217.52		16.513	0.51408	0.59956	277.87	59.4	217.52		6.1943	1.023	0.22491	104.23	59.4	217.53		3.0386	1.5272	0.11033	51.13	59.4	217.53		2.4025	2.0309	0.087231	40.427	59.4	217.53		7.8869	3.0327	0.28636	68.309	115	422.62		2.8911
123.48	0.0095796	4.4834	1889.7	65.3	239.17		78.264	0.26431	2.8417	1197.8	65.3	239.17		17.786	0.51437	0.64579	272.2	65.3	239.17		7.2664	1.0233	0.26383	111.2	65.3	239.17		3.61	1.5266	0.13108	55.248	65.3	239.17		2.8092	2.0308	0.102	42.992	65.3	239.17		9.6971	3.0318	0.35209	76.389	127	464.65		3.0883
122.71	0.0093882	4.4554	1707.9	71.8	262.99		78.521	0.26476	2.851	1093	71.8	262.97		18.321	0.51376	0.66519	255	71.8	262.97		8.5633	1.023	0.31092	119.19	71.8	262.97		4.3231	1.5263	0.15696	60.173	71.8	262.97		3.3193	2.0318	0.12052	46.201	71.8	262.97		13.117	3.0314	0.47626	93.971	140	510.92		3.6932
122.15	0.0093344	4.4351	1546.3	79	289.14		78.925	0.26358	2.8656	999.13	79	289.14		19.377	0.51393	0.70355	245.29	79	289.15		10.024	1.0231	0.36395	126.89	79	289.15		5.2433	1.527	0.19038	66.375	79	289.15		3.9656	2.0307	0.14399	50.201	79	289.15		16.072	3.0319	0.58353	104.72	153	561.77		4.2845
122.58	0.009439	4.4508	1411.3	86.9	317.93		79.367	0.26454	2.8817	913.82	86.9	317.91		20.87	0.51438	0.75777	240.28	86.9	317.94		11.809	1.0223	0.42875	135.96	86.9	317.91		6.4382	1.5278	0.23376	74.121	86.9	317.94		4.9068	2.0309	0.17816	56.491	86.9	317.94		20.275	3.0319	0.73616	120.15	169	617.65		5.1899
123.12	0.0094554	4.4704	1289.2	95.5	349.58		81.417	0.26421	2.9561	852.48	95.5	349.58		23.437	0.51449	0.85097	245.4	95.5	349.59		14.056	1.0231	0.51034	147.18	95.5	349.56		8.0754	1.5266	0.29321	84.559	95.5	349.56		6.1013	2.031	0.22153	63.888	95.5	349.56		25.766	3.032	0.93552	138.87	186	679.13		6.3604
124.38	0.0092216	4.516	1184.5	105	384.35		84.739	0.26423	3.0768	807	105	384.35		27.076	0.51417	0.98308	257.85	105	384.36		17.097	1.022	0.62077	162.82	105	384.36		10.155	1.5263	0.36871	96.706	105	384.36		7.7087	2.0309	0.27989	73.411	105	384.36		34.151	3.0331	1.24	167.41	204	746.71		8.2222
126.17	0.0094762	4.5809	1092.8	115	422.58		88.258	0.26403	3.2045	764.42	115	422.61		31.376	0.51457	1.1392	271.76	115	422.59		21.015	1.0226	0.76301	182.02	115	422.59		13.117	1.5277	0.47626	113.62	115	422.59		10.037	2.0308	0.36444	86.934	115	422.62		46.34	3.0323	1.6825	206.6	224	821.02		10.109
127.46	0.0094183	4.628	1004	127	464.68		93.261	0.26328	3.3862	734.63	127	464.68		36.561	0.5143	1.3275	287.99	127	464.68		25.883	1.0225	0.93976	203.89	127	464.65		16.792	1.5272	0.60969	132.28	127	464.65		12.629	2.0315	0.45855	99.481	127	464.68		55.889	3.033	2.0292	226.63	247	902.68		12.878
130.73	0.009568	4.7466	936.57	140	510.92		97.974	0.26355	3.5573	701.9	140	510.92		42.575	0.51421	1.5458	305.01	140	510.92		32.209	1.0226	1.1695	230.76	140	510.89		21.611	1.5276	0.78466	154.83	140	510.89		15.899	2.0311	0.57726	113.9	140	510.93		64.769	3.0322	2.3517	238.86	271	992.54		16.029
133.07	0.008978	4.8317	867.08	153	561.76		105.16	0.26336	3.818	685.17	153	561.76		49.242	0.51453	1.7879	320.85	153	561.77		39.477	1.0231	1.4333	257.22	153	561.77		27.36	1.5267	0.99339	178.27	153	561.77		20.513	2.0317	0.74479	133.66	153	561.73		72.584	3.0316	2.6354	243.44	298	1091.4		21.371
134.53	0.0092592	4.8847	797.23	169	617.68		110.68	0.26341	4.0186	655.87	169	617.68		56.727	0.51449	2.0597	336.18	169	617.65		47.074	1.0229	1.7092	278.97	169	617.65		35.549	1.5269	1.2907	210.66	169	617.69		26.91	2.0313	0.97706	159.47	169	617.65		79.127	3.0324	2.873	241.36	328	1200		27.267
136.47	0.0091187	4.9551	735.51	186	679.16		116.15	0.26371	4.2172	625.98	186	679.16		64.703	0.5139	2.3493	348.73	186	679.13		54.745	1.0223	1.9877	295.06	186	679.13		43.807	1.5266	1.5906	236.12	186	679.09		36.109	2.0308	1.3111	194.62	186	679.13									39.249
137.36	0.0094307	4.9873	673.26	204	746.77		121.13	0.26522	4.3982	593.77	204	746.74		72.922	0.5144	2.6477	357.46	204	746.71		62.599	1.0219	2.2729	306.85	204	746.71		51.719	1.5271	1.8779	253.53	204	746.7		45.911	2.0306	1.667	225.05	204	746.7									48.305
133.89	0.0097619	4.8613	596.85	224	821.1		128.23	0.264	4.656	571.67	224	821.06		81.212	0.51366	2.9487	362.06	224	821.02		70.239	1.0234	2.5503	313.13	224	821.06		59.457	1.5269	2.1588	265.07	224	821.03		53.51	2.0308	1.9429	238.56	224	821.02									56.825
133.64	0.009698	4.8522	541.83	247	902.8		134.12	0.26468	4.8696	543.79	247	902.76		88.384	0.51391	3.2091	358.36	247	902.76		77.812	1.0223	2.8253	315.5	247	902.76		66.882	1.5267	2.4284	271.19	247	902.72		61.059	2.0312	2.217	247.57	247	902.76									64.481
133	0.0091947	4.8289	490.43	271	992.62		139.33	0.26435	5.059	513.8	271	992.63		94.512	0.51503	3.4316	348.51	271	992.63		83.727	1.0235	3.04	308.74	271	992.63		73.664	1.527	2.6746	271.64	271	992.63		68.283	2.0305	2.4793	251.8	271	992.59									71.731
133.05	0.0095301	4.8308	446.2	298	1091.4		143.91	0.26267	5.2253	482.62	298	1091.5		98.792	0.51413	3.587	331.32	298	1091.4		88.907	1.0214	3.2281	298.18	298	1091.4		79.59	1.526	2.8898	266.93	298	1091.4		74.941	2.031	2.721	251.34	298	1091.4
134.92	0.0095641	4.8987	411.51	328	1200.1		147.01	0.26392	5.3378	448.4	328	1200.1		102.63	0.51489	3.7265	313.05	328	1200		93.132	1.0229	3.3815	284.07	328	1200		84.949	1.5268	3.0844	259.12	328	1200		79.878	2.0315	2.9002	243.65	328	1200
[truncated: 11 more columns]
